# Supplementary material for: CPE-DB: An Open Database of Chemical Penetration Enhancers
Source: Pharmaceutics. 2021 Jan 7;13(1):66. doi: 10.3390/pharmaceutics13010066 (PMC7825720; doi:10.3390/pharmaceutics13010066)
Supplement: Supplementary file 1 [file pharmaceutics-13-00066-s001.zip]

Archive with 2 entries (2 files):
- Figure S1, Figure S2, Table S1.docx
- Table S2.csv
