# Supplementary material for: CPE-DB: An Open Database of Chemical Penetration Enhancers
Source: Pharmaceutics. 2021 Jan 7;13(1):66. doi: 10.3390/pharmaceutics13010066 (PMC7825720; doi:10.3390/pharmaceutics13010066)
Supplement: Supplementary file 1 [file pharmaceutics-13-00066-s001.zip › Table S2.csv]

SMILES	CASRN	RECORDID	MOLECULEID	NAME	NAME	ARTICLEID	PUBMEDID	PAGE	TABLE	ERROR	ALogPS_logP	ALogPS_logS	averagemolecularpolarizability_pH_7.4	averagemolecularpolarizability_pH_0.0	averagemolecularpolarizability_pH_1.0	averagemolecularpolarizability_pH_2.0	averagemolecularpolarizability_pH_3.0	averagemolecularpolarizability_pH_4.0	averagemolecularpolarizability_pH_5.0	averagemolecularpolarizability_pH_6.0	averagemolecularpolarizability_pH_7.0	averagemolecularpolarizability_pH_8.0	averagemolecularpolarizability_pH_9.0	averagemolecularpolarizability_pH_10.0	averagemolecularpolarizability_pH_11.0	averagemolecularpolarizability_pH_12.0	averagemolecularpolarizability_pH_13.0	averagemolecularpolarizability_pH_14.0	formalcharge_pH_7.4	formalcharge_pH_0.0	formalcharge_pH_1.0	formalcharge_pH_2.0	formalcharge_pH_3.0	formalcharge_pH_4.0	formalcharge_pH_5.0	formalcharge_pH_6.0	formalcharge_pH_7.0	formalcharge_pH_8.0	formalcharge_pH_9.0	formalcharge_pH_10.0	formalcharge_pH_11.0	formalcharge_pH_12.0	formalcharge_pH_13.0	formalcharge_pH_14.0	molecularpolarizability_pH_7.4	molecularpolarizability_pH_0.0	molecularpolarizability_pH_1.0	molecularpolarizability_pH_2.0	molecularpolarizability_pH_3.0
NCC(=O)CCC(O)=O	-		M18575	-	-	-	-	-	-	-	-2.85	0.12	12.5	12.9	12.9	12.9	12.9	12.9	12.5	12.5	12.5	12.2	12.2	12.2	12.2	12.2	12.2	12.2	0.0	1.0	1.0	1.0	1.0	1.0	0.0	0.0	0.0	-1.0	-1.0	-1.0	-1.0	-1.0	-1.0	-1.0	12.0	12.1	12.1	12.1	12.1
CC(N)C(=O)NC(CC1=CNC2=CC=CC=C12)C(O)=O	-		M116500	-	-	-	-	-	-	-	-0.85	-2.49	27.9	28.3	28.3	28.3	28.3	27.9	27.9	27.9	27.9	27.9	27.5	27.5	27.5	27.5	27.5	27.3	0.0	1.0	1.0	1.0	1.0	0.0	0.0	0.0	0.0	0.0	-1.0	-1.0	-1.0	-1.0	-1.0	-2.0	29.6	29.8	29.8	29.8	29.8
NCC(O)=O	-		M1956	-	-	-	-	-	-	-	-3.34	0.87	6.59	6.98	6.98	6.98	6.59	6.59	6.59	6.59	6.59	6.59	6.59	6.25	6.25	6.25	6.25	6.25	0.0	1.0	1.0	1.0	0.0	0.0	0.0	0.0	0.0	0.0	0.0	-1.0	-1.0	-1.0	-1.0	-1.0	6.4	6.52	6.52	6.52	6.4
NCCCCC(N)C(O)=O	-		M17151	-	-	-	-	-	-	-	-3.76	-0.14	16.2	16.7	16.7	16.7	16.2	16.2	16.2	16.2	16.2	16.2	16.2	15.8	15.5	15.5	15.5	15.5	1.0	2.0	2.0	2.0	1.0	1.0	1.0	1.0	1.0	1.0	1.0	0.0	-1.0	-1.0	-1.0	-1.0	15.1	15.3	15.3	15.3	15.1
NC(CC(O)=O)C(O)=O	-		M17150	-	-	-	-	-	-	-	-3.52	0.03	10.9	11.7	11.7	11.3	11.3	11.3	11.3	10.9	10.9	10.9	10.9	10.6	10.6	10.6	10.6	10.6	-1.0	1.0	1.0	0.0	0.0	0.0	0.0	-1.0	-1.0	-1.0	-1.0	-2.0	-2.0	-2.0	-2.0	-2.0	10.6	10.9	10.9	10.8	10.8
NCCCC(N)C(O)=O	-		M17346	-	-	-	-	-	-	-	-3.64	0.11	14.1	14.6	14.6	14.6	14.1	14.1	14.1	14.1	14.1	14.1	14.1	13.7	13.4	13.4	13.4	13.4	1.0	2.0	2.0	2.0	1.0	1.0	1.0	1.0	1.0	1.0	1.0	0.0	-1.0	-1.0	-1.0	-1.0	13.3	13.4	13.4	13.4	13.3
NC(CC1=CN=CN1)C(O)=O	-		M3941	-	-	-	-	-	-	-	-3.09	-0.4	14.7	15.5	15.5	15.1	15.1	15.1	15.1	15.1	14.7	14.7	14.7	14.4	14.4	14.4	14.1	14.1	0.0	2.0	2.0	1.0	1.0	1.0	1.0	1.0	0.0	0.0	0.0	-1.0	-1.0	-1.0	-2.0	-2.0	14.6	15.0	15.0	14.9	14.9
NCCCCCCC(O)=O	-		M24048	-	-	-	-	-	-	-	-2.27	-1.1	16.7	17.1	17.1	17.1	17.1	17.1	16.7	16.7	16.7	16.7	16.7	16.7	16.3	16.3	16.3	16.3	0.0	1.0	1.0	1.0	1.0	1.0	0.0	0.0	0.0	0.0	0.0	0.0	-1.0	-1.0	-1.0	-1.0	15.5	15.6	15.6	15.6	15.6
CCCCCC=CCCO	-		M1001230	-	-	-	-	-	-	-	3.47	-2.5	18.6	18.6	18.6	18.6	18.6	18.6	18.6	18.6	18.6	18.6	18.6	18.6	18.6	18.6	18.6	18.6	0.0	0.0	0.0	0.0	0.0	0.0	0.0	0.0	0.0	0.0	0.0	0.0	0.0	0.0	0.0	0.0	17.7	17.7	17.7	17.7	17.7
CCCCCCO	-		M14362	-	-	-	-	-	-	-	2.03	-1.09	13.3	13.3	13.3	13.3	13.3	13.3	13.3	13.3	13.3	13.3	13.3	13.3	13.3	13.3	13.3	13.3	0.0	0.0	0.0	0.0	0.0	0.0	0.0	0.0	0.0	0.0	0.0	0.0	0.0	0.0	0.0	0.0	12.4	12.4	12.4	12.4	12.4
CCCCCCCCO	-		M5447	-	-	-	-	-	-	-	3.21	-2.39	17.4	17.4	17.4	17.4	17.4	17.4	17.4	17.4	17.4	17.4	17.4	17.4	17.4	17.4	17.4	17.4	0.0	0.0	0.0	0.0	0.0	0.0	0.0	0.0	0.0	0.0	0.0	0.0	0.0	0.0	0.0	0.0	16.1	16.1	16.1	16.1	16.1
CCCCCCCCCCO	-		M7070	-	-	-	-	-	-	-	4.24	-3.51	21.6	21.6	21.6	21.6	21.6	21.6	21.6	21.6	21.6	21.6	21.6	21.6	21.6	21.6	21.6	21.6	0.0	0.0	0.0	0.0	0.0	0.0	0.0	0.0	0.0	0.0	0.0	0.0	0.0	0.0	0.0	0.0	19.8	19.8	19.8	19.8	19.8
CCCCCCCCCCCO	-		M5617	-	-	-	-	-	-	-	4.83	-4.18	23.7	23.7	23.7	23.7	23.7	23.7	23.7	23.7	23.7	23.7	23.7	23.7	23.7	23.7	23.7	23.7	0.0	0.0	0.0	0.0	0.0	0.0	0.0	0.0	0.0	0.0	0.0	0.0	0.0	0.0	0.0	0.0	21.6	21.6	21.6	21.6	21.6
CCCCCCCCCCCCO	-		M6406	-	-	-	-	-	-	-	5.36	-4.86	25.9	25.9	25.9	25.9	25.9	25.9	25.9	25.9	25.9	25.9	25.9	25.9	25.9	25.9	25.9	25.9	0.0	0.0	0.0	0.0	0.0	0.0	0.0	0.0	0.0	0.0	0.0	0.0	0.0	0.0	0.0	0.0	23.5	23.5	23.5	23.5	23.5
CCCCCCCCCCCCCCO	-		M3909	-	-	-	-	-	-	-	6.21	-5.68	30.1	30.1	30.1	30.1	30.1	30.1	30.1	30.1	30.1	30.1	30.1	30.1	30.1	30.1	30.1	30.1	0.0	0.0	0.0	0.0	0.0	0.0	0.0	0.0	0.0	0.0	0.0	0.0	0.0	0.0	0.0	0.0	27.2	27.2	27.2	27.2	27.2
CCCCCCCCCCCCCCCCCCO	-		M3306	-	-	-	-	-	-	-	8.27	-6.71	38.7	38.7	38.7	38.7	38.7	38.7	38.7	38.7	38.7	38.7	38.7	38.7	38.7	38.7	38.7	38.7	0.0	0.0	0.0	0.0	0.0	0.0	0.0	0.0	0.0	0.0	0.0	0.0	0.0	0.0	0.0	0.0	34.5	34.5	34.5	34.5	34.5
CCCCCCC(C)O	-		M10416	-	-	-	-	-	-	-	2.96	-2.06	17.2	17.2	17.2	17.2	17.2	17.2	17.2	17.2	17.2	17.2	17.2	17.2	17.2	17.2	17.2	17.2	0.0	0.0	0.0	0.0	0.0	0.0	0.0	0.0	0.0	0.0	0.0	0.0	0.0	0.0	0.0	0.0	16.1	16.1	16.1	16.1	16.1
CCCCCCCCCO	-		M14468	-	-	-	-	-	-	-	3.76	-2.98	19.5	19.5	19.5	19.5	19.5	19.5	19.5	19.5	19.5	19.5	19.5	19.5	19.5	19.5	19.5	19.5	0.0	0.0	0.0	0.0	0.0	0.0	0.0	0.0	0.0	0.0	0.0	0.0	0.0	0.0	0.0	0.0	17.9	17.9	17.9	17.9	17.9
CCCCCCCCC=CCCCCCCCCO	-		M19619	-	-	-	-	-	-	-	7.91	-6.75	37.7	37.7	37.7	37.7	37.7	37.7	37.7	37.7	37.7	37.7	37.7	37.7	37.7	37.7	37.7	37.7	0.0	0.0	0.0	0.0	0.0	0.0	0.0	0.0	0.0	0.0	0.0	0.0	0.0	0.0	0.0	0.0	34.3	34.3	34.3	34.3	34.3
CCCCC=CCCO	-		M140569	-	-	-	-	-	-	-	2.81	-2.03	16.6	16.6	16.6	16.6	16.6	16.6	16.6	16.6	16.6	16.6	16.6	16.6	16.6	16.6	16.6	16.6	0.0	0.0	0.0	0.0	0.0	0.0	0.0	0.0	0.0	0.0	0.0	0.0	0.0	0.0	0.0	0.0	15.9	15.9	15.9	15.9	15.9
CC(C)CCCCCCCCCCCCCO	-		M999144	-	-	-	-	-	-	-	6.8	-6.32	34.1	34.1	34.1	34.1	34.1	34.1	34.1	34.1	34.1	34.1	34.1	34.1	34.1	34.1	34.1	34.1	0.0	0.0	0.0	0.0	0.0	0.0	0.0	0.0	0.0	0.0	0.0	0.0	0.0	0.0	0.0	0.0	30.9	30.9	30.9	30.9	30.9
CC(C)CCCCCCCCCCCCCCCO	-		M82983	-	-	-	-	-	-	-	8.02	-6.77	38.4	38.4	38.4	38.4	38.4	38.4	38.4	38.4	38.4	38.4	38.4	38.4	38.4	38.4	38.4	38.4	0.0	0.0	0.0	0.0	0.0	0.0	0.0	0.0	0.0	0.0	0.0	0.0	0.0	0.0	0.0	0.0	34.5	34.5	34.5	34.5	34.5
CCCCCCCCCCCCCCCCO	-		M1135	-	-	-	-	-	-	-	7.16	-6.13	34.4	34.4	34.4	34.4	34.4	34.4	34.4	34.4	34.4	34.4	34.4	34.4	34.4	34.4	34.4	34.4	0.0	0.0	0.0	0.0	0.0	0.0	0.0	0.0	0.0	0.0	0.0	0.0	0.0	0.0	0.0	0.0	30.9	30.9	30.9	30.9	30.9
CCCCCC=CCC=CCCCCCCCCO	-		M1000704	-	-	-	-	-	-	-	6.99	-6.62	35.5	35.5	35.5	35.5	35.5	35.5	35.5	35.5	35.5	35.5	35.5	35.5	35.5	35.5	35.5	35.5	0.0	0.0	0.0	0.0	0.0	0.0	0.0	0.0	0.0	0.0	0.0	0.0	0.0	0.0	0.0	0.0	34.1	34.1	34.1	34.1	34.1
CCC=CCC=CCC=CCCCCCCCCO	-		M83475035	-	-	-	-	-	-	-	6.61	-6.43	34.8	34.8	34.8	34.8	34.8	34.8	34.8	34.8	34.8	34.8	34.8	34.8	34.8	34.8	34.8	34.8	0.0	0.0	0.0	0.0	0.0	0.0	0.0	0.0	0.0	0.0	0.0	0.0	0.0	0.0	0.0	0.0	33.9	33.9	33.9	33.9	33.9
CCCCCCCO	-		M654	-	-	-	-	-	-	-	2.53	-1.7	15.3	15.3	15.3	15.3	15.3	15.3	15.3	15.3	15.3	15.3	15.3	15.3	15.3	15.3	15.3	15.3	0.0	0.0	0.0	0.0	0.0	0.0	0.0	0.0	0.0	0.0	0.0	0.0	0.0	0.0	0.0	0.0	14.2	14.2	14.2	14.2	14.2
CCCCCC(C)O	-		M1295	-	-	-	-	-	-	-	2.33	-1.41	15.1	15.1	15.1	15.1	15.1	15.1	15.1	15.1	15.1	15.1	15.1	15.1	15.1	15.1	15.1	15.1	0.0	0.0	0.0	0.0	0.0	0.0	0.0	0.0	0.0	0.0	0.0	0.0	0.0	0.0	0.0	0.0	14.2	14.2	14.2	14.2	14.2
CCC=CCCO	-		M11023	-	-	-	-	-	-	-	1.7	-0.79	12.5	12.5	12.5	12.5	12.5	12.5	12.5	12.5	12.5	12.5	12.5	12.5	12.5	12.5	12.5	12.5	0.0	0.0	0.0	0.0	0.0	0.0	0.0	0.0	0.0	0.0	0.0	0.0	0.0	0.0	0.0	0.0	12.2	12.2	12.2	12.2	12.2
CCCC(O)CCC	-		M13843	-	-	-	-	-	-	-	2.25	-1.26	15.0	15.0	15.0	15.0	15.0	15.0	15.0	15.0	15.0	15.0	15.0	15.0	15.0	15.0	15.0	15.0	0.0	0.0	0.0	0.0	0.0	0.0	0.0	0.0	0.0	0.0	0.0	0.0	0.0	0.0	0.0	0.0	14.2	14.2	14.2	14.2	14.2
CCCCC(O)CCC	-		M22011	-	-	-	-	-	-	-	2.84	-1.86	17.2	17.2	17.2	17.2	17.2	17.2	17.2	17.2	17.2	17.2	17.2	17.2	17.2	17.2	17.2	17.2	0.0	0.0	0.0	0.0	0.0	0.0	0.0	0.0	0.0	0.0	0.0	0.0	0.0	0.0	0.0	0.0	16.1	16.1	16.1	16.1	16.1
CCCCC(O)CC	-		M10176	-	-	-	-	-	-	-	2.29	-1.29	15.1	15.1	15.1	15.1	15.1	15.1	15.1	15.1	15.1	15.1	15.1	15.1	15.1	15.1	15.1	15.1	0.0	0.0	0.0	0.0	0.0	0.0	0.0	0.0	0.0	0.0	0.0	0.0	0.0	0.0	0.0	0.0	14.2	14.2	14.2	14.2	14.2
CCCCCC(O)CC	-		M7432	-	-	-	-	-	-	-	2.84	-1.91	17.1	17.1	17.1	17.1	17.1	17.1	17.1	17.1	17.1	17.1	17.1	17.1	17.1	17.1	17.1	17.1	0.0	0.0	0.0	0.0	0.0	0.0	0.0	0.0	0.0	0.0	0.0	0.0	0.0	0.0	0.0	0.0	16.1	16.1	16.1	16.1	16.1
CCCCCC(O)CCC	-		M30761	-	-	-	-	-	-	-	3.35	-2.47	19.1	19.1	19.1	19.1	19.1	19.1	19.1	19.1	19.1	19.1	19.1	19.1	19.1	19.1	19.1	19.1	0.0	0.0	0.0	0.0	0.0	0.0	0.0	0.0	0.0	0.0	0.0	0.0	0.0	0.0	0.0	0.0	17.9	17.9	17.9	17.9	17.9
CCCC(O)CC	-		M14249	-	-	-	-	-	-	-	1.76	-0.7	13.0	13.0	13.0	13.0	13.0	13.0	13.0	13.0	13.0	13.0	13.0	13.0	13.0	13.0	13.0	13.0	0.0	0.0	0.0	0.0	0.0	0.0	0.0	0.0	0.0	0.0	0.0	0.0	0.0	0.0	0.0	0.0	12.4	12.4	12.4	12.4	12.4
CCCCC(O)CCCC	-		M22744	-	-	-	-	-	-	-	3.33	-2.44	19.2	19.2	19.2	19.2	19.2	19.2	19.2	19.2	19.2	19.2	19.2	19.2	19.2	19.2	19.2	19.2	0.0	0.0	0.0	0.0	0.0	0.0	0.0	0.0	0.0	0.0	0.0	0.0	0.0	0.0	0.0	0.0	17.9	17.9	17.9	17.9	17.9
CCCCCCC(O)CC	-		M22762	-	-	-	-	-	-	-	3.44	-2.55	19.2	19.2	19.2	19.2	19.2	19.2	19.2	19.2	19.2	19.2	19.2	19.2	19.2	19.2	19.2	19.2	0.0	0.0	0.0	0.0	0.0	0.0	0.0	0.0	0.0	0.0	0.0	0.0	0.0	0.0	0.0	0.0	17.9	17.9	17.9	17.9	17.9
CCCCC(C)O	-		M9293	-	-	-	-	-	-	-	1.75	-0.77	13.0	13.0	13.0	13.0	13.0	13.0	13.0	13.0	13.0	13.0	13.0	13.0	13.0	13.0	13.0	13.0	0.0	0.0	0.0	0.0	0.0	0.0	0.0	0.0	0.0	0.0	0.0	0.0	0.0	0.0	0.0	0.0	12.4	12.4	12.4	12.4	12.4
CCCCCCCC(C)O	-		M7288	-	-	-	-	-	-	-	3.56	-2.68	19.3	19.3	19.3	19.3	19.3	19.3	19.3	19.3	19.3	19.3	19.3	19.3	19.3	19.3	19.3	19.3	0.0	0.0	0.0	0.0	0.0	0.0	0.0	0.0	0.0	0.0	0.0	0.0	0.0	0.0	0.0	0.0	17.9	17.9	17.9	17.9	17.9
CCO	-		M663936	-	-	-	-	-	-	-	-0.4	1.1	5.3	5.3	5.3	5.3	5.3	5.3	5.3	5.3	5.3	5.3	5.3	5.3	5.3	5.3	5.3	5.3	0.0	0.0	0.0	0.0	0.0	0.0	0.0	0.0	0.0	0.0	0.0	0.0	0.0	0.0	0.0	0.0	5.04	5.04	5.04	5.04	5.04
CO	-		M8028	-	-	-	-	-	-	-	-1.38	1.21	3.38	3.38	3.38	3.38	3.38	3.38	3.38	3.38	3.38	3.38	3.38	3.38	3.38	3.38	3.38	3.38	0.0	0.0	0.0	0.0	0.0	0.0	0.0	0.0	0.0	0.0	0.0	0.0	0.0	0.0	0.0	0.0	3.21	3.21	3.21	3.21	3.21
CC(C)O	-		M5547	-	-	-	-	-	-	-	0.04	0.8	7.14	7.14	7.14	7.14	7.14	7.14	7.14	7.14	7.14	7.14	7.14	7.14	7.14	7.14	7.14	7.14	0.0	0.0	0.0	0.0	0.0	0.0	0.0	0.0	0.0	0.0	0.0	0.0	0.0	0.0	0.0	0.0	6.87	6.87	6.87	6.87	6.87
CCCO	-		M682	-	-	-	-	-	-	-	0.21	0.81	7.23	7.23	7.23	7.23	7.23	7.23	7.23	7.23	7.23	7.23	7.23	7.23	7.23	7.23	7.23	7.23	0.0	0.0	0.0	0.0	0.0	0.0	0.0	0.0	0.0	0.0	0.0	0.0	0.0	0.0	0.0	0.0	6.87	6.87	6.87	6.87	6.87
CCCCO	-		M6411	-	-	-	-	-	-	-	0.84	0.33	9.21	9.21	9.21	9.21	9.21	9.21	9.21	9.21	9.21	9.21	9.21	9.21	9.21	9.21	9.21	9.21	0.0	0.0	0.0	0.0	0.0	0.0	0.0	0.0	0.0	0.0	0.0	0.0	0.0	0.0	0.0	0.0	8.72	8.72	8.72	8.72	8.72
CCCCCO	-		M288	-	-	-	-	-	-	-	1.47	-0.37	11.2	11.2	11.2	11.2	11.2	11.2	11.2	11.2	11.2	11.2	11.2	11.2	11.2	11.2	11.2	11.2	0.0	0.0	0.0	0.0	0.0	0.0	0.0	0.0	0.0	0.0	0.0	0.0	0.0	0.0	0.0	0.0	10.6	10.6	10.6	10.6	10.6
CC=CCCO	-		M134036	-	-	-	-	-	-	-	1.23	-0.17	10.6	10.6	10.6	10.6	10.6	10.6	10.6	10.6	10.6	10.6	10.6	10.6	10.6	10.6	10.6	10.6	0.0	0.0	0.0	0.0	0.0	0.0	0.0	0.0	0.0	0.0	0.0	0.0	0.0	0.0	0.0	0.0	10.3	10.3	10.3	10.3	10.3
CCCCCCCC1(C)OCCO1	-		M96454033	-	-	-	-	-	-	-	3.06	-3.26	23.1	23.1	23.1	23.1	23.1	23.1	23.1	23.1	23.1	23.1	23.1	23.1	23.1	23.1	23.1	23.1	0.0	0.0	0.0	0.0	0.0	0.0	0.0	0.0	0.0	0.0	0.0	0.0	0.0	0.0	0.0	0.0	21.6	21.6	21.6	21.6	21.6
CCCCCCCCCC1(C)OCC(C)O1	-		M98434764	-	-	-	-	-	-	-	4.55	-4.9	29.3	29.3	29.3	29.3	29.3	29.3	29.3	29.3	29.3	29.3	29.3	29.3	29.3	29.3	29.3	29.3	0.0	0.0	0.0	0.0	0.0	0.0	0.0	0.0	0.0	0.0	0.0	0.0	0.0	0.0	0.0	0.0	27.2	27.2	27.2	27.2	27.2
CCCCCCCCCCCC1(C)OCCO1	-		M98434766	-	-	-	-	-	-	-	5.05	-5.7	31.6	31.6	31.6	31.6	31.6	31.6	31.6	31.6	31.6	31.6	31.6	31.6	31.6	31.6	31.6	31.6	0.0	0.0	0.0	0.0	0.0	0.0	0.0	0.0	0.0	0.0	0.0	0.0	0.0	0.0	0.0	0.0	29.0	29.0	29.0	29.0	29.0
OCC1OC2OC3C(CO)OC(OC4C(CO)OC(OC5C(CO)OC(OC6C(CO)OC(OC7C(CO)OC(OC1C(O)C2O)C(O)C7O)C(O)C6O)C(O)C5O)C(O)C4O)C(O)C3O	-		M636362	-	-	-	-	-	-	Timeout (1) of 10 minutes was reached when calculating class org.openscience.cdk.qsar.descriptors.molecular.FMFDescriptor: FMF;	-	-	-	-	-	-	-	-	-	-	-	-	-	-	-	-	-	-	-	-	-	-	-	-	-	-	-	-	-	-	-	-	-	-	-	-	-	-	-
ClCC#N	-		M9660	-	-	-	-	-	-	-	-0.05	-0.42	6.27	6.27	6.27	6.27	6.27	6.27	6.27	6.27	6.27	6.27	6.27	6.27	6.27	6.27	6.27	6.27	0.0	0.0	0.0	0.0	0.0	0.0	0.0	0.0	0.0	0.0	0.0	0.0	0.0	0.0	0.0	0.0	6.18	6.18	6.18	6.18	6.18
OC(=O)CNCP(O)(O)=O	-		M24443	-	-	-	-	-	-	-	-2.3	-1.01	12.3	13.1	13.1	13.1	12.7	12.7	12.7	12.7	12.3	12.0	12.0	12.0	12.0	12.0	12.0	12.0	-2.0	0.0	0.0	0.0	-1.0	-1.0	-1.0	-1.0	-2.0	-3.0	-3.0	-3.0	-3.0	-3.0	-3.0	-3.0	12.7	12.8	12.8	12.8	12.6
CC1NC(=O)C2(CCCC2)NC1=O	-		M57026	-	-	-	-	-	-	-	-0.1	-1.36	18.9	18.9	18.9	18.9	18.9	18.9	18.9	18.9	18.9	18.9	18.9	18.9	18.9	18.2	18.2	18.2	0.0	0.0	0.0	0.0	0.0	0.0	0.0	0.0	0.0	0.0	0.0	0.0	0.0	-2.0	-2.0	-2.0	18.3	18.3	18.3	18.3	18.3
OCCN(CCO)N=O	-		M24579	-	-	-	-	-	-	-	-1.2	-0.5	12.9	13.2	13.2	13.2	13.2	12.9	12.9	12.9	12.9	12.9	12.9	12.9	12.9	12.9	12.9	12.9	0.0	1.0	1.0	1.0	1.0	0.0	0.0	0.0	0.0	0.0	0.0	0.0	0.0	0.0	0.0	0.0	12.0	12.4	12.4	12.4	12.4
CCOC(C)=O	-		M12859	-	-	-	-	-	-	-	0.74	0.14	9.31	9.31	9.31	9.31	9.31	9.31	9.31	9.31	9.31	9.31	9.31	9.31	9.31	9.31	9.31	9.31	0.0	0.0	0.0	0.0	0.0	0.0	0.0	0.0	0.0	0.0	0.0	0.0	0.0	0.0	0.0	0.0	8.89	8.89	8.89	8.89	8.89
CCCCC1(C)OCCO1	-		M84544234	-	-	-	-	-	-	-	1.61	-1.58	16.9	16.9	16.9	16.9	16.9	16.9	16.9	16.9	16.9	16.9	16.9	16.9	16.9	16.9	16.9	16.9	0.0	0.0	0.0	0.0	0.0	0.0	0.0	0.0	0.0	0.0	0.0	0.0	0.0	0.0	0.0	0.0	16.1	16.1	16.1	16.1	16.1
CCCCCCCC1(C)OCC(C)O1	-		M84733307	-	-	-	-	-	-	-	3.68	-3.66	25.0	25.0	25.0	25.0	25.0	25.0	25.0	25.0	25.0	25.0	25.0	25.0	25.0	25.0	25.0	25.0	0.0	0.0	0.0	0.0	0.0	0.0	0.0	0.0	0.0	0.0	0.0	0.0	0.0	0.0	0.0	0.0	23.5	23.5	23.5	23.5	23.5
C1CCC2OC2C1	-		M19833	-	-	-	-	-	-	-	1.23	-0.8	11.1	11.1	11.1	11.1	11.1	11.1	11.1	11.1	11.1	11.1	11.1	11.1	11.1	11.1	11.1	11.1	0.0	0.0	0.0	0.0	0.0	0.0	0.0	0.0	0.0	0.0	0.0	0.0	0.0	0.0	0.0	0.0	11.0	11.0	11.0	11.0	11.0
ClC(Cl)C#N	-		M10655	-	-	-	-	-	-	-	1.01	-0.96	8.28	8.28	8.28	8.28	8.28	8.28	8.28	8.28	8.28	8.28	8.28	8.28	8.28	8.28	8.28	8.28	0.0	0.0	0.0	0.0	0.0	0.0	0.0	0.0	0.0	0.0	0.0	0.0	0.0	0.0	0.0	0.0	8.14	8.14	8.14	8.14	8.14
BrC(Br)C#N	-		M7225	-	-	-	-	-	-	-	1.45	-1.37	10.4	10.4	10.4	10.4	10.4	10.4	10.4	10.4	10.4	10.4	10.4	10.4	10.4	10.4	10.4	10.4	0.0	0.0	0.0	0.0	0.0	0.0	0.0	0.0	0.0	0.0	0.0	0.0	0.0	0.0	0.0	0.0	10.5	10.5	10.5	10.5	10.5
CCCCCCCCCC1(C)OCCO1	-		M86633	-	-	-	-	-	-	-	4.06	-4.52	27.4	27.4	27.4	27.4	27.4	27.4	27.4	27.4	27.4	27.4	27.4	27.4	27.4	27.4	27.4	27.4	0.0	0.0	0.0	0.0	0.0	0.0	0.0	0.0	0.0	0.0	0.0	0.0	0.0	0.0	0.0	0.0	25.3	25.3	25.3	25.3	25.3
CCCCCCCCCC1OCCO1	-		M74115	-	-	-	-	-	-	-	3.74	-3.9	25.8	25.8	25.8	25.8	25.8	25.8	25.8	25.8	25.8	25.8	25.8	25.8	25.8	25.8	25.8	25.8	0.0	0.0	0.0	0.0	0.0	0.0	0.0	0.0	0.0	0.0	0.0	0.0	0.0	0.0	0.0	0.0	23.5	23.5	23.5	23.5	23.5
CCCCCCCC1OCCO1	-		M74127	-	-	-	-	-	-	-	2.66	-2.72	21.5	21.5	21.5	21.5	21.5	21.5	21.5	21.5	21.5	21.5	21.5	21.5	21.5	21.5	21.5	21.5	0.0	0.0	0.0	0.0	0.0	0.0	0.0	0.0	0.0	0.0	0.0	0.0	0.0	0.0	0.0	0.0	19.8	19.8	19.8	19.8	19.8
CC(=O)C(Cl)Cl	-		M1613	-	-	-	-	-	-	-	0.98	-0.97	10.4	10.4	10.4	10.4	10.4	10.4	10.4	10.4	10.4	10.4	10.4	10.4	10.4	10.4	10.4	10.4	0.0	0.0	0.0	0.0	0.0	0.0	0.0	0.0	0.0	0.0	0.0	0.0	0.0	0.0	0.0	0.0	10.2	10.2	10.2	10.2	10.2
CCCCCCCCCC1OCC(C)O1	-		M75416	-	-	-	-	-	-	-	4.21	-4.31	27.6	27.6	27.6	27.6	27.6	27.6	27.6	27.6	27.6	27.6	27.6	27.6	27.6	27.6	27.6	27.6	0.0	0.0	0.0	0.0	0.0	0.0	0.0	0.0	0.0	0.0	0.0	0.0	0.0	0.0	0.0	0.0	25.3	25.3	25.3	25.3	25.3
[O-][N+](=O)OCC(CO[N+]([O-])=O)O[N+]([O-])=O	-		M10505	-	-	-	-	-	-	-	1.25	-3.05	15.6	15.6	15.6	15.6	15.6	15.6	15.6	15.6	15.6	15.6	15.6	15.6	15.6	15.6	15.6	15.6	0.0	0.0	0.0	0.0	0.0	0.0	0.0	0.0	0.0	0.0	0.0	0.0	0.0	0.0	0.0	0.0	15.1	15.1	15.1	15.1	15.1
OC(=O)C(Cl)Br	-		M30468	-	-	-	-	-	-	-	1.11	-0.83	10.0	10.4	10.4	10.0	10.0	10.0	10.0	10.0	10.0	10.0	10.0	10.0	10.0	10.0	10.0	10.0	-1.0	0.0	0.0	-1.0	-1.0	-1.0	-1.0	-1.0	-1.0	-1.0	-1.0	-1.0	-1.0	-1.0	-1.0	-1.0	10.0	10.2	10.2	10.0	10.0
NC(N)=O	-		M13210	-	-	-	-	-	-	-	-1.78	0.84	5.1	5.1	5.1	5.1	5.1	5.1	5.1	5.1	5.1	5.1	5.1	5.1	5.1	5.1	5.1	5.1	0.0	0.0	0.0	0.0	0.0	0.0	0.0	0.0	0.0	0.0	0.0	0.0	0.0	0.0	0.0	0.0	5.02	5.02	5.02	5.02	5.02
CCCCCCCCCCCC1OCCO1	-		M13168201	-	-	-	-	-	-	-	4.83	-5.16	30.0	30.0	30.0	30.0	30.0	30.0	30.0	30.0	30.0	30.0	30.0	30.0	30.0	30.0	30.0	30.0	0.0	0.0	0.0	0.0	0.0	0.0	0.0	0.0	0.0	0.0	0.0	0.0	0.0	0.0	0.0	0.0	27.2	27.2	27.2	27.2	27.2
CCN(C)C	-		M1807	-	-	-	-	-	-	-	0.71	0.84	9.85	9.85	9.85	9.85	9.85	9.85	9.85	9.85	9.85	9.85	9.85	9.57	9.57	9.57	9.57	9.57	1.0	1.0	1.0	1.0	1.0	1.0	1.0	1.0	1.0	1.0	1.0	0.0	0.0	0.0	0.0	0.0	9.57	9.57	9.57	9.57	9.57
OC(=O)C(Br)Br	-		M22993	-	-	-	-	-	-	-	1.35	-1.18	11.1	11.5	11.5	11.1	11.1	11.1	11.1	11.1	11.1	11.1	11.1	11.1	11.1	11.1	11.1	11.1	-1.0	0.0	0.0	-1.0	-1.0	-1.0	-1.0	-1.0	-1.0	-1.0	-1.0	-1.0	-1.0	-1.0	-1.0	-1.0	11.3	11.4	11.4	11.3	11.3
CC(O)=O	-		M9421	-	-	-	-	-	-	-	-0.12	0.73	4.96	5.33	5.33	5.33	5.33	5.33	4.96	4.96	4.96	4.96	4.96	4.96	4.96	4.96	4.96	4.96	-1.0	0.0	0.0	0.0	0.0	0.0	-1.0	-1.0	-1.0	-1.0	-1.0	-1.0	-1.0	-1.0	-1.0	-1.0	4.91	5.03	5.03	5.03	5.03
CS(C)=O	-		M4265	-	-	-	-	-	-	-	-1.12	-0.08	7.91	7.91	7.91	7.91	7.91	7.91	7.91	7.91	7.91	7.91	7.91	7.91	7.91	7.91	7.91	7.91	0.0	0.0	0.0	0.0	0.0	0.0	0.0	0.0	0.0	0.0	0.0	0.0	0.0	0.0	0.0	0.0	8.04	8.04	8.04	8.04	8.04
CC(Cl)(Cl)Cl	-		M11225	-	-	-	-	-	-	-	2.45	-1.8	10.4	10.4	10.4	10.4	10.4	10.4	10.4	10.4	10.4	10.4	10.4	10.4	10.4	10.4	10.4	10.4	0.0	0.0	0.0	0.0	0.0	0.0	0.0	0.0	0.0	0.0	0.0	0.0	0.0	0.0	0.0	0.0	10.1	10.1	10.1	10.1	10.1
CCCCCCCC1OCC(C)O1	-		M101275	-	-	-	-	-	-	-	3.27	-3.07	23.4	23.4	23.4	23.4	23.4	23.4	23.4	23.4	23.4	23.4	23.4	23.4	23.4	23.4	23.4	23.4	0.0	0.0	0.0	0.0	0.0	0.0	0.0	0.0	0.0	0.0	0.0	0.0	0.0	0.0	0.0	0.0	21.6	21.6	21.6	21.6	21.6
ClC(Cl)Br	-		M2736	-	-	-	-	-	-	-	1.85	-1.39	9.6	9.6	9.6	9.6	9.6	9.6	9.6	9.6	9.6	9.6	9.6	9.6	9.6	9.6	9.6	9.6	0.0	0.0	0.0	0.0	0.0	0.0	0.0	0.0	0.0	0.0	0.0	0.0	0.0	0.0	0.0	0.0	9.55	9.55	9.55	9.55	9.55
CN(C)C	-		M3145	-	-	-	-	-	-	-	-0.14	1.04	7.94	7.94	7.94	7.94	7.94	7.94	7.94	7.94	7.94	7.94	7.94	7.64	7.64	7.64	7.64	7.64	1.0	1.0	1.0	1.0	1.0	1.0	1.0	1.0	1.0	1.0	1.0	0.0	0.0	0.0	0.0	0.0	7.73	7.73	7.73	7.73	7.73
OC(=O)C(Cl)(Cl)Cl	-		M17430	-	-	-	-	-	-	-	1.17	-1.89	10.9	11.3	11.3	10.9	10.9	10.9	10.9	10.9	10.9	10.9	10.9	10.9	10.9	10.9	10.9	10.9	-1.0	0.0	0.0	-1.0	-1.0	-1.0	-1.0	-1.0	-1.0	-1.0	-1.0	-1.0	-1.0	-1.0	-1.0	-1.0	10.9	11.0	11.0	10.9	10.9
CCC(C)=O	-		M14451	-	-	-	-	-	-	-	0.41	0.11	8.35	8.35	8.35	8.35	8.35	8.35	8.35	8.35	8.35	8.35	8.35	8.35	8.35	8.35	8.35	8.35	0.0	0.0	0.0	0.0	0.0	0.0	0.0	0.0	0.0	0.0	0.0	0.0	0.0	0.0	0.0	0.0	8.17	8.17	8.17	8.17	8.17
OC(=O)CBr	-		M5489	-	-	-	-	-	-	-	0.53	-0.11	7.99	8.39	8.39	8.39	7.99	7.99	7.99	7.99	7.99	7.99	7.99	7.99	7.99	7.99	7.99	7.99	-1.0	0.0	0.0	0.0	-1.0	-1.0	-1.0	-1.0	-1.0	-1.0	-1.0	-1.0	-1.0	-1.0	-1.0	-1.0	8.04	8.17	8.17	8.17	8.04
OC(=O)CCl	-		M2769	-	-	-	-	-	-	-	0.19	0.47	6.93	7.32	7.32	7.32	7.32	6.93	6.93	6.93	6.93	6.93	6.93	6.93	6.93	6.93	6.93	6.93	-1.0	0.0	0.0	0.0	0.0	-1.0	-1.0	-1.0	-1.0	-1.0	-1.0	-1.0	-1.0	-1.0	-1.0	-1.0	6.87	7.0	7.0	7.0	7.0
COC(C)=O	-		M5959	-	-	-	-	-	-	-	0.18	0.54	7.36	7.36	7.36	7.36	7.36	7.36	7.36	7.36	7.36	7.36	7.36	7.36	7.36	7.36	7.36	7.36	0.0	0.0	0.0	0.0	0.0	0.0	0.0	0.0	0.0	0.0	0.0	0.0	0.0	0.0	0.0	0.0	7.07	7.07	7.07	7.07	7.07
OC(=O)C(Cl)Cl	-		M17565	-	-	-	-	-	-	-	0.99	-0.25	8.92	9.32	9.32	9.32	8.92	8.92	8.92	8.92	8.92	8.92	8.92	8.92	8.92	8.92	8.92	8.92	-1.0	0.0	0.0	0.0	-1.0	-1.0	-1.0	-1.0	-1.0	-1.0	-1.0	-1.0	-1.0	-1.0	-1.0	-1.0	8.85	8.98	8.98	8.98	8.85
CCCCCCCCCCCC1OCC(C)O1	-		M84731397	-	-	-	-	-	-	-	5.25	-5.55	31.9	31.9	31.9	31.9	31.9	31.9	31.9	31.9	31.9	31.9	31.9	31.9	31.9	31.9	31.9	31.9	0.0	0.0	0.0	0.0	0.0	0.0	0.0	0.0	0.0	0.0	0.0	0.0	0.0	0.0	0.0	0.0	29.0	29.0	29.0	29.0	29.0
ClC(Br)C#N	-		M3345970	-	-	-	-	-	-	-	1.05	-1.18	9.35	9.35	9.35	9.35	9.35	9.35	9.35	9.35	9.35	9.35	9.35	9.35	9.35	9.35	9.35	9.35	0.0	0.0	0.0	0.0	0.0	0.0	0.0	0.0	0.0	0.0	0.0	0.0	0.0	0.0	0.0	0.0	9.3	9.3	9.3	9.3	9.3
CC(=O)C(Cl)(Cl)Cl	-		M23955	-	-	-	-	-	-	-	1.36	-2.35	12.4	12.4	12.4	12.4	12.4	12.4	12.4	12.4	12.4	12.4	12.4	12.4	12.4	12.4	12.4	12.4	0.0	0.0	0.0	0.0	0.0	0.0	0.0	0.0	0.0	0.0	0.0	0.0	0.0	0.0	0.0	0.0	12.1	12.1	12.1	12.1	12.1
CCCCCCC1(C)OCCO1	-		M68213	-	-	-	-	-	-	-	2.59	-2.71	21.0	21.0	21.0	21.0	21.0	21.0	21.0	21.0	21.0	21.0	21.0	21.0	21.0	21.0	21.0	21.0	0.0	0.0	0.0	0.0	0.0	0.0	0.0	0.0	0.0	0.0	0.0	0.0	0.0	0.0	0.0	0.0	19.8	19.8	19.8	19.8	19.8
OC1=CC=C(C=C1)[N+]([O-])=O	-		M1034	-	-	-	-	-	-	-	1.93	-1.59	11.8	12.2	12.2	12.2	12.2	12.2	12.2	12.2	12.2	11.8	11.8	11.8	11.8	11.8	11.8	11.8	-1.0	0.0	0.0	0.0	0.0	0.0	0.0	0.0	0.0	-1.0	-1.0	-1.0	-1.0	-1.0	-1.0	-1.0	12.6	12.9	12.9	12.9	12.9
CCC1=CC=CC=C1	-		M13669	-	-	-	-	-	-	-	3.27	-2.91	12.9	12.9	12.9	12.9	12.9	12.9	12.9	12.9	12.9	12.9	12.9	12.9	12.9	12.9	12.9	12.9	0.0	0.0	0.0	0.0	0.0	0.0	0.0	0.0	0.0	0.0	0.0	0.0	0.0	0.0	0.0	0.0	14.0	14.0	14.0	14.0	14.0
C=CC1=CC=CC=C1	-		M8727	-	-	-	-	-	-	-	2.92	-3.03	12.2	12.2	12.2	12.2	12.2	12.2	12.2	12.2	12.2	12.2	12.2	12.2	12.2	12.2	12.2	12.2	0.0	0.0	0.0	0.0	0.0	0.0	0.0	0.0	0.0	0.0	0.0	0.0	0.0	0.0	0.0	0.0	13.9	13.9	13.9	13.9	13.9
OCC1=CC=CC=C1	-		M12630	-	-	-	-	-	-	-	1.07	-0.61	11.9	11.9	11.9	11.9	11.9	11.9	11.9	11.9	11.9	11.9	11.9	11.9	11.9	11.9	11.9	11.9	0.0	0.0	0.0	0.0	0.0	0.0	0.0	0.0	0.0	0.0	0.0	0.0	0.0	0.0	0.0	0.0	12.8	12.8	12.8	12.8	12.8
O=CC1=CC=CC=C1	-		M4098	-	-	-	-	-	-	-	1.6	-1.29	11.0	11.0	11.0	11.0	11.0	11.0	11.0	11.0	11.0	11.0	11.0	11.0	11.0	11.0	11.0	11.0	0.0	0.0	0.0	0.0	0.0	0.0	0.0	0.0	0.0	0.0	0.0	0.0	0.0	0.0	0.0	0.0	12.2	12.2	12.2	12.2	12.2
COC1=CC=CC=C1	-		M9637	-	-	-	-	-	-	-	2.1	-1.54	11.8	11.8	11.8	11.8	11.8	11.8	11.8	11.8	11.8	11.8	11.8	11.8	11.8	11.8	11.8	11.8	0.0	0.0	0.0	0.0	0.0	0.0	0.0	0.0	0.0	0.0	0.0	0.0	0.0	0.0	0.0	0.0	12.9	12.9	12.9	12.9	12.9
O=C(NC1=CC=CC=C1)NC1=CC=CC=C1	-		M3555	-	-	-	-	-	-	-	3.1	-3.37	22.6	22.6	22.6	22.6	22.6	22.6	22.6	22.6	22.6	22.6	22.6	22.6	22.6	22.5	22.5	22.5	0.0	0.0	0.0	0.0	0.0	0.0	0.0	0.0	0.0	0.0	0.0	0.0	0.0	-1.0	-1.0	-1.0	24.1	24.1	24.1	24.1	24.1
S=C(NC1=CC=CC=C1)NC1=CC=CC=C1	-		M18398	-	-	-	-	-	-	-	2.79	-4.3	24.9	24.9	24.9	24.9	24.9	24.9	24.9	24.9	24.9	24.9	24.1	24.1	24.1	24.1	24.1	24.1	0.0	0.0	0.0	0.0	0.0	0.0	0.0	0.0	0.0	0.0	-2.0	-2.0	-2.0	-2.0	-2.0	-2.0	27.5	27.5	27.5	27.5	27.5
OC1=CC=C(Br)C=C1	-		M3624	-	-	-	-	-	-	-	2.5	-1.58	13.2	13.2	13.2	13.2	13.2	13.2	13.2	13.2	13.2	13.2	13.2	12.8	12.8	12.8	12.8	12.8	0.0	0.0	0.0	0.0	0.0	0.0	0.0	0.0	0.0	0.0	0.0	-1.0	-1.0	-1.0	-1.0	-1.0	13.8	13.8	13.8	13.8	13.8
CC1=CC=C(O)C=C1	-		M4734	-	-	-	-	-	-	-	1.95	-0.67	11.9	11.9	11.9	11.9	11.9	11.9	11.9	11.9	11.9	11.9	11.9	11.9	11.5	11.5	11.5	11.5	0.0	0.0	0.0	0.0	0.0	0.0	0.0	0.0	0.0	0.0	0.0	0.0	-1.0	-1.0	-1.0	-1.0	12.7	12.7	12.7	12.7	12.7
OC1=CC=C(Cl)C=C1	-		M12688	-	-	-	-	-	-	-	2.36	-0.96	12.0	12.0	12.0	12.0	12.0	12.0	12.0	12.0	12.0	12.0	11.6	11.6	11.6	11.6	11.6	11.6	0.0	0.0	0.0	0.0	0.0	0.0	0.0	0.0	0.0	0.0	-1.0	-1.0	-1.0	-1.0	-1.0	-1.0	12.8	12.8	12.8	12.8	12.8
NC1=CC=C(N)C=C1	-		M1209	-	-	-	-	-	-	-	-0.01	-0.15	11.7	12.6	12.6	12.6	12.6	12.2	12.2	12.2	11.7	11.7	11.7	11.7	11.7	11.7	11.7	11.7	0.0	2.0	2.0	2.0	2.0	1.0	1.0	1.0	0.0	0.0	0.0	0.0	0.0	0.0	0.0	0.0	12.6	13.2	13.2	13.2	13.2
CC1=CC(O)=CC=C1	-		M9841	-	-	-	-	-	-	-	1.93	-0.63	11.9	11.9	11.9	11.9	11.9	11.9	11.9	11.9	11.9	11.9	11.9	11.9	11.5	11.5	11.5	11.5	0.0	0.0	0.0	0.0	0.0	0.0	0.0	0.0	0.0	0.0	0.0	0.0	-1.0	-1.0	-1.0	-1.0	12.7	12.7	12.7	12.7	12.7
OC1=CC(O)=CC=C1	-		M3218	-	-	-	-	-	-	-	0.7	-0.13	10.8	10.8	10.8	10.8	10.8	10.8	10.8	10.8	10.8	10.8	10.8	10.4	9.97	9.97	9.97	9.97	0.0	0.0	0.0	0.0	0.0	0.0	0.0	0.0	0.0	0.0	0.0	-1.0	-2.0	-2.0	-2.0	-2.0	11.5	11.5	11.5	11.5	11.5
OC1=CC(O)=CC(O)=C1	-		M9011	-	-	-	-	-	-	-	0.25	-0.55	11.7	11.7	11.7	11.7	11.7	11.7	11.7	11.7	11.7	11.7	11.7	11.3	10.9	10.5	10.5	10.5	0.0	0.0	0.0	0.0	0.0	0.0	0.0	0.0	0.0	0.0	0.0	-1.0	-2.0	-3.0	-3.0	-3.0	12.2	12.2	12.2	12.2	12.2
CC1=CC=CC=C1	-		M13899	-	-	-	-	-	-	-	2.56	-2.26	11.0	11.0	11.0	11.0	11.0	11.0	11.0	11.0	11.0	11.0	11.0	11.0	11.0	11.0	11.0	11.0	0.0	0.0	0.0	0.0	0.0	0.0	0.0	0.0	0.0	0.0	0.0	0.0	0.0	0.0	0.0	0.0	12.2	12.2	12.2	12.2	12.2
OC1=CC=CC=C1	-		M4660	-	-	-	-	-	-	-	1.4	-0.31	9.81	9.81	9.81	9.81	9.81	9.81	9.81	9.81	9.81	9.81	9.81	9.81	9.43	9.43	9.43	9.43	0.0	0.0	0.0	0.0	0.0	0.0	0.0	0.0	0.0	0.0	0.0	0.0	-1.0	-1.0	-1.0	-1.0	10.9	10.9	10.9	10.9	10.9
CC(CO)C1=CC=CC=C1	-		M9887	-	-	-	-	-	-	-	2.06	-1.5	15.7	15.7	15.7	15.7	15.7	15.7	15.7	15.7	15.7	15.7	15.7	15.7	15.7	15.7	15.7	15.7	0.0	0.0	0.0	0.0	0.0	0.0	0.0	0.0	0.0	0.0	0.0	0.0	0.0	0.0	0.0	0.0	16.4	16.4	16.4	16.4	16.4
NC1=CC(=C(O)C=C1)[N+]([O-])=O	-		M12295	-	-	-	-	-	-	-	1.18	-1.61	13.2	14.0	14.0	14.0	14.0	13.5	13.5	13.5	13.5	13.2	13.2	13.2	13.2	13.2	13.2	13.2	-1.0	1.0	1.0	1.0	1.0	0.0	0.0	0.0	0.0	-1.0	-1.0	-1.0	-1.0	-1.0	-1.0	-1.0	13.8	14.3	14.3	14.3	14.3
C1=CC=C2C=NC=CC2=C1	-		M536	-	-	-	-	-	-	-	2.12	-1.66	13.9	14.3	14.3	14.3	14.3	14.3	14.3	13.9	13.9	13.9	13.9	13.9	13.9	13.9	13.9	13.9	0.0	1.0	1.0	1.0	1.0	1.0	1.0	0.0	0.0	0.0	0.0	0.0	0.0	0.0	0.0	0.0	17.1	17.3	17.3	17.3	17.3
OC1=CC=CC=C1O	-		M13426	-	-	-	-	-	-	-	0.74	-0.17	10.7	10.7	10.7	10.7	10.7	10.7	10.7	10.7	10.7	10.7	10.7	10.3	10.3	10.3	9.95	9.95	0.0	0.0	0.0	0.0	0.0	0.0	0.0	0.0	0.0	0.0	0.0	-1.0	-1.0	-1.0	-2.0	-2.0	11.5	11.5	11.5	11.5	11.5
OC1=C(Cl)C=C(Cl)C=C1	-		M3786	-	-	-	-	-	-	-	3.12	-1.82	14.2	14.2	14.2	14.2	14.2	14.2	14.2	14.2	14.2	13.8	13.8	13.8	13.8	13.8	13.8	13.8	0.0	0.0	0.0	0.0	0.0	0.0	0.0	0.0	0.0	-1.0	-1.0	-1.0	-1.0	-1.0	-1.0	-1.0	14.8	14.8	14.8	14.8	14.8
COC1=CC(=C(O)C=C1)C(C)(C)C	-		M19073	-	-	-	-	-	-	-	3.26	-2.27	20.4	20.4	20.4	20.4	20.4	20.4	20.4	20.4	20.4	20.4	20.4	20.4	20.1	20.1	20.1	20.1	0.0	0.0	0.0	0.0	0.0	0.0	0.0	0.0	0.0	0.0	0.0	0.0	-1.0	-1.0	-1.0	-1.0	20.7	20.7	20.7	20.7	20.7
CCC1=CC=C(O)C=C1	-		M4171	-	-	-	-	-	-	-	2.53	-1.3	13.9	13.9	13.9	13.9	13.9	13.9	13.9	13.9	13.9	13.9	13.9	13.9	13.5	13.5	13.5	13.5	0.0	0.0	0.0	0.0	0.0	0.0	0.0	0.0	0.0	0.0	0.0	0.0	-1.0	-1.0	-1.0	-1.0	14.6	14.6	14.6	14.6	14.6
OC1=CC=C(O)C=C1	-		M9153	-	-	-	-	-	-	-	0.71	-0.06	10.8	10.8	10.8	10.8	10.8	10.8	10.8	10.8	10.8	10.8	10.8	10.4	10.4	9.97	9.97	9.97	0.0	0.0	0.0	0.0	0.0	0.0	0.0	0.0	0.0	0.0	0.0	-1.0	-1.0	-2.0	-2.0	-2.0	11.5	11.5	11.5	11.5	11.5
COC(=O)CC1=CC=C(O)C=C1	-		M115061	-	-	-	-	-	-	-	2.12	-1.92	16.8	16.8	16.8	16.8	16.8	16.8	16.8	16.8	16.8	16.8	16.8	16.5	16.5	16.5	16.5	16.5	0.0	0.0	0.0	0.0	0.0	0.0	0.0	0.0	0.0	0.0	0.0	-1.0	-1.0	-1.0	-1.0	-1.0	17.2	17.2	17.2	17.2	17.2
OC(=O)CC1=CC=C(O)C=C1	-		M13168	-	-	-	-	-	-	-	0.93	-1.33	14.4	14.8	14.8	14.8	14.8	14.4	14.4	14.4	14.4	14.4	14.4	13.9	13.9	13.9	13.9	13.9	-1.0	0.0	0.0	0.0	0.0	-1.0	-1.0	-1.0	-1.0	-1.0	-1.0	-2.0	-2.0	-2.0	-2.0	-2.0	15.0	15.1	15.1	15.1	15.1
CCCCC1=CC=C(O)C=C1	-		M25521	-	-	-	-	-	-	-	3.57	-2.65	18.0	18.0	18.0	18.0	18.0	18.0	18.0	18.0	18.0	18.0	18.0	18.0	17.6	17.6	17.6	17.6	0.0	0.0	0.0	0.0	0.0	0.0	0.0	0.0	0.0	0.0	0.0	0.0	-1.0	-1.0	-1.0	-1.0	18.2	18.2	18.2	18.2	18.2
NC(=O)CC1=CC=C(O)C=C1	-		M117014	-	-	-	-	-	-	-	0.72	-1.61	15.1	15.1	15.1	15.1	15.1	15.1	15.1	15.1	15.1	15.1	15.1	14.7	14.7	14.7	14.7	14.7	0.0	0.0	0.0	0.0	0.0	0.0	0.0	0.0	0.0	0.0	0.0	-1.0	-1.0	-1.0	-1.0	-1.0	15.8	15.8	15.8	15.8	15.8
CCC(CO)C1=CC=CC=C1	-		M2107	-	-	-	-	-	-	-	2.6	-2.02	17.5	17.5	17.5	17.5	17.5	17.5	17.5	17.5	17.5	17.5	17.5	17.5	17.5	17.5	17.5	17.5	0.0	0.0	0.0	0.0	0.0	0.0	0.0	0.0	0.0	0.0	0.0	0.0	0.0	0.0	0.0	0.0	18.3	18.3	18.3	18.3	18.3
CC(C)(C)CC(C)(C)C1=CC=C(OCCO)C=C1	-		M5358	-	-	-	-	-	-	-	5.09	-4.3	30.4	30.4	30.4	30.4	30.4	30.4	30.4	30.4	30.4	30.4	30.4	30.4	30.4	30.4	30.4	30.4	0.0	0.0	0.0	0.0	0.0	0.0	0.0	0.0	0.0	0.0	0.0	0.0	0.0	0.0	0.0	0.0	30.0	30.0	30.0	30.0	30.0
CC(C)C1=C(O)C=CC(C)=C1	-		M29337	-	-	-	-	-	-	-	3.21	-2.36	17.8	17.8	17.8	17.8	17.8	17.8	17.8	17.8	17.8	17.8	17.8	17.8	17.4	17.4	17.4	17.4	0.0	0.0	0.0	0.0	0.0	0.0	0.0	0.0	0.0	0.0	0.0	0.0	-1.0	-1.0	-1.0	-1.0	18.2	18.2	18.2	18.2	18.2
NC1=CC(=C(N)C=C1)[N+]([O-])=O	-		M4123	-	-	-	-	-	-	-	1.0	-1.85	14.0	14.4	14.4	14.4	14.4	14.0	14.0	14.0	14.0	14.0	14.0	14.0	14.0	14.0	14.0	14.0	0.0	1.0	1.0	1.0	1.0	0.0	0.0	0.0	0.0	0.0	0.0	0.0	0.0	0.0	0.0	0.0	14.5	14.8	14.8	14.8	14.8
OC1=CC(O)=C(O)C=C1	-		M3191	-	-	-	-	-	-	-	0.26	-0.46	11.6	11.6	11.6	11.6	11.6	11.6	11.6	11.6	11.6	11.6	11.6	11.3	10.9	10.9	10.9	10.9	0.0	0.0	0.0	0.0	0.0	0.0	0.0	0.0	0.0	0.0	0.0	-1.0	-2.0	-2.0	-2.0	-2.0	12.2	12.2	12.2	12.2	12.2
OC1=CC=CC(=C1)[N+]([O-])=O	-		M10051	-	-	-	-	-	-	-	1.92	-1.57	12.2	12.2	12.2	12.2	12.2	12.2	12.2	12.2	12.2	12.2	11.8	11.8	11.8	11.8	11.8	11.8	0.0	0.0	0.0	0.0	0.0	0.0	0.0	0.0	0.0	0.0	-1.0	-1.0	-1.0	-1.0	-1.0	-1.0	12.9	12.9	12.9	12.9	12.9
CC1=C(Cl)C=CC(O)=C1	-		M1312	-	-	-	-	-	-	-	2.73	-1.56	14.0	14.0	14.0	14.0	14.0	14.0	14.0	14.0	14.0	14.0	14.0	13.6	13.6	13.6	13.6	13.6	0.0	0.0	0.0	0.0	0.0	0.0	0.0	0.0	0.0	0.0	0.0	-1.0	-1.0	-1.0	-1.0	-1.0	14.6	14.6	14.6	14.6	14.6
OCCC1=CC=CC=C1	-		M12550	-	-	-	-	-	-	-	1.51	-1.03	13.9	13.9	13.9	13.9	13.9	13.9	13.9	13.9	13.9	13.9	13.9	13.9	13.9	13.9	13.9	13.9	0.0	0.0	0.0	0.0	0.0	0.0	0.0	0.0	0.0	0.0	0.0	0.0	0.0	0.0	0.0	0.0	14.6	14.6	14.6	14.6	14.6
NC1=CC=CC=C1	-		M8413	-	-	-	-	-	-	-	0.89	-0.71	10.3	10.7	10.7	10.7	10.7	10.7	10.3	10.3	10.3	10.3	10.3	10.3	10.3	10.3	10.3	10.3	0.0	1.0	1.0	1.0	1.0	1.0	0.0	0.0	0.0	0.0	0.0	0.0	0.0	0.0	0.0	0.0	11.5	11.8	11.8	11.8	11.8
OCC1=CC=C(O)C=C1	-		M1086	-	-	-	-	-	-	-	0.53	-0.32	12.9	12.9	12.9	12.9	12.9	12.9	12.9	12.9	12.9	12.9	12.9	12.5	12.5	12.5	12.5	12.5	0.0	0.0	0.0	0.0	0.0	0.0	0.0	0.0	0.0	0.0	0.0	-1.0	-1.0	-1.0	-1.0	-1.0	13.4	13.4	13.4	13.4	13.4
NCCC1=CC=CC=C1	-		M764	-	-	-	-	-	-	-	1.41	-1.74	14.7	14.7	14.7	14.7	14.7	14.7	14.7	14.7	14.7	14.7	14.7	14.4	14.4	14.4	14.4	14.4	1.0	1.0	1.0	1.0	1.0	1.0	1.0	1.0	1.0	1.0	1.0	0.0	0.0	0.0	0.0	0.0	15.4	15.4	15.4	15.4	15.4
OC(=O)C1=CC=CC=C1	-		M12504	-	-	-	-	-	-	-	1.72	-1.24	11.5	12.0	12.0	12.0	12.0	12.0	11.5	11.5	11.5	11.5	11.5	11.5	11.5	11.5	11.5	11.5	-1.0	0.0	0.0	0.0	0.0	0.0	-1.0	-1.0	-1.0	-1.0	-1.0	-1.0	-1.0	-1.0	-1.0	-1.0	12.6	12.6	12.6	12.6	12.6
C1=CC=CC=C1	-		M663937	-	-	-	-	-	-	-	2.03	-1.85	8.89	8.89	8.89	8.89	8.89	8.89	8.89	8.89	8.89	8.89	8.89	8.89	8.89	8.89	8.89	8.89	0.0	0.0	0.0	0.0	0.0	0.0	0.0	0.0	0.0	0.0	0.0	0.0	0.0	0.0	0.0	0.0	10.4	10.4	10.4	10.4	10.4
OC1=CC=C(C=C1)C#N	-		M1680	-	-	-	-	-	-	-	1.68	-1.14	11.8	11.8	11.8	11.8	11.8	11.8	11.8	11.8	11.8	11.4	11.4	11.4	11.4	11.4	11.4	11.4	0.0	0.0	0.0	0.0	0.0	0.0	0.0	0.0	0.0	-1.0	-1.0	-1.0	-1.0	-1.0	-1.0	-1.0	12.8	12.8	12.8	12.8	12.8
OC1=CC=CC(O)=C1O	-		M12514	-	-	-	-	-	-	-	0.34	-0.39	11.6	11.6	11.6	11.6	11.6	11.6	11.6	11.6	11.6	11.6	11.6	11.2	11.2	10.9	10.9	10.9	0.0	0.0	0.0	0.0	0.0	0.0	0.0	0.0	0.0	0.0	0.0	-1.0	-1.0	-2.0	-2.0	-2.0	12.2	12.2	12.2	12.2	12.2
CC1=CC(O)=CC(C)=C1Cl	-		M8220	-	-	-	-	-	-	-	3.14	-2.26	16.0	16.0	16.0	16.0	16.0	16.0	16.0	16.0	16.0	16.0	16.0	15.6	15.6	15.6	15.6	15.6	0.0	0.0	0.0	0.0	0.0	0.0	0.0	0.0	0.0	0.0	0.0	-1.0	-1.0	-1.0	-1.0	-1.0	16.3	16.3	16.3	16.3	16.3
OC1=C(Cl)C=C(Cl)C=C1Cl	-		M6189	-	-	-	-	-	-	-	3.77	-2.56	16.0	16.4	16.4	16.4	16.4	16.4	16.4	16.0	16.0	16.0	16.0	16.0	16.0	16.0	16.0	16.0	-1.0	0.0	0.0	0.0	0.0	0.0	0.0	-1.0	-1.0	-1.0	-1.0	-1.0	-1.0	-1.0	-1.0	-1.0	16.4	16.7	16.7	16.7	16.7
CC(C)(C)C1=CC=CC=C1O	-		M12345	-	-	-	-	-	-	-	3.35	-2.24	17.4	17.4	17.4	17.4	17.4	17.4	17.4	17.4	17.4	17.4	17.4	17.4	17.1	17.1	17.1	17.1	0.0	0.0	0.0	0.0	0.0	0.0	0.0	0.0	0.0	0.0	0.0	0.0	-1.0	-1.0	-1.0	-1.0	18.2	18.2	18.2	18.2	18.2
OC1=CC=CC=C1C=O	-		M10487	-	-	-	-	-	-	-	1.22	-1.07	11.9	11.9	11.9	11.9	11.9	11.9	11.9	11.9	11.9	11.9	11.5	11.5	11.5	11.5	11.5	11.5	0.0	0.0	0.0	0.0	0.0	0.0	0.0	0.0	0.0	0.0	-1.0	-1.0	-1.0	-1.0	-1.0	-1.0	12.8	12.8	12.8	12.8	12.8
CC1=CC=CC=C1O	-		M9499	-	-	-	-	-	-	-	1.89	-0.59	11.8	11.8	11.8	11.8	11.8	11.8	11.8	11.8	11.8	11.8	11.8	11.8	11.5	11.5	11.5	11.5	0.0	0.0	0.0	0.0	0.0	0.0	0.0	0.0	0.0	0.0	0.0	0.0	-1.0	-1.0	-1.0	-1.0	12.7	12.7	12.7	12.7	12.7
NC1=CC=CC=C1N	-		M3150	-	-	-	-	-	-	-	-0.08	-0.14	11.6	12.5	12.0	12.0	12.0	12.0	11.6	11.6	11.6	11.6	11.6	11.6	11.6	11.6	11.6	11.6	0.0	2.0	1.0	1.0	1.0	1.0	0.0	0.0	0.0	0.0	0.0	0.0	0.0	0.0	0.0	0.0	12.6	13.2	12.9	12.9	12.9
OC1=CC=CC=C1Cl	-		M4652	-	-	-	-	-	-	-	2.38	-0.94	11.9	11.9	11.9	11.9	11.9	11.9	11.9	11.9	11.9	11.6	11.6	11.6	11.6	11.6	11.6	11.6	0.0	0.0	0.0	0.0	0.0	0.0	0.0	0.0	0.0	-1.0	-1.0	-1.0	-1.0	-1.0	-1.0	-1.0	12.8	12.8	12.8	12.8	12.8
CC1=C(C)C=C(O)C=C1	-		M13431	-	-	-	-	-	-	-	2.41	-1.35	13.9	13.9	13.9	13.9	13.9	13.9	13.9	13.9	13.9	13.9	13.9	13.9	13.5	13.5	13.5	13.5	0.0	0.0	0.0	0.0	0.0	0.0	0.0	0.0	0.0	0.0	0.0	0.0	-1.0	-1.0	-1.0	-1.0	14.5	14.5	14.5	14.5	14.5
NC1=C(N)C=C(Cl)C=C1	-		M18152	-	-	-	-	-	-	-	0.86	-1.19	13.9	14.3	14.3	14.3	14.3	13.9	13.9	13.9	13.9	13.9	13.9	13.9	13.9	13.9	13.9	13.9	0.0	1.0	1.0	1.0	1.0	0.0	0.0	0.0	0.0	0.0	0.0	0.0	0.0	0.0	0.0	0.0	14.5	14.8	14.8	14.8	14.8
NC1=C(O)C=CC(=C1)[N+]([O-])=O	-		M11797	-	-	-	-	-	-	-	1.08	-1.47	13.6	14.0	14.0	14.0	13.6	13.6	13.6	13.6	13.6	13.2	13.2	13.2	13.2	13.2	13.2	13.2	0.0	1.0	1.0	1.0	0.0	0.0	0.0	0.0	0.0	-1.0	-1.0	-1.0	-1.0	-1.0	-1.0	-1.0	14.0	14.3	14.3	14.3	14.0
C=CCCCCCCC(=O)N1CCCCCC1	-		M98434629	-	-	-	-	-	-	-	4.17	-4.34	29.7	30.0	29.7	29.7	29.7	29.7	29.7	29.7	29.7	29.7	29.7	29.7	29.7	29.7	29.7	29.7	0.0	1.0	0.0	0.0	0.0	0.0	0.0	0.0	0.0	0.0	0.0	0.0	0.0	0.0	0.0	0.0	28.6	29.1	28.6	28.6	28.6
C=CCCCCCCCC(=O)N1CCCCCC1	-		M98434634	-	-	-	-	-	-	-	4.45	-4.81	31.8	32.1	31.8	31.8	31.8	31.8	31.8	31.8	31.8	31.8	31.8	31.8	31.8	31.8	31.8	31.8	0.0	1.0	0.0	0.0	0.0	0.0	0.0	0.0	0.0	0.0	0.0	0.0	0.0	0.0	0.0	0.0	30.5	31.0	30.5	30.5	30.5
C=CCCCCCCCCC(=O)N1CCCCCC1	-		M98434641	-	-	-	-	-	-	-	4.71	-5.17	34.0	34.2	34.0	34.0	34.0	34.0	34.0	34.0	34.0	34.0	34.0	34.0	34.0	34.0	34.0	34.0	0.0	1.0	0.0	0.0	0.0	0.0	0.0	0.0	0.0	0.0	0.0	0.0	0.0	0.0	0.0	0.0	32.3	32.8	32.3	32.3	32.3
CC=CCCCCCCCCC(=O)N1CC(C)CCCC1C	-		M98434681	-	-	-	-	-	-	-	6.85	-6.16	40.1	40.4	40.4	40.1	40.1	40.1	40.1	40.1	40.1	40.1	40.1	40.1	40.1	40.1	40.1	40.1	0.0	1.0	1.0	0.0	0.0	0.0	0.0	0.0	0.0	0.0	0.0	0.0	0.0	0.0	0.0	0.0	37.8	38.3	38.3	37.8	37.8
C=CCCCCCCCCCCCC(=O)N1CCCCCC1	-		M98434682	-	-	-	-	-	-	-	6.27	-6.3	40.3	40.6	40.3	40.3	40.3	40.3	40.3	40.3	40.3	40.3	40.3	40.3	40.3	40.3	40.3	40.3	0.0	1.0	0.0	0.0	0.0	0.0	0.0	0.0	0.0	0.0	0.0	0.0	0.0	0.0	0.0	0.0	37.8	38.3	37.8	37.8	37.8
CC=CCCCCCCCCCC(=O)N1CC(C)CCCC1C	-		M98434697	-	-	-	-	-	-	-	7.31	-6.4	42.4	42.6	42.6	42.4	42.4	42.4	42.4	42.4	42.4	42.4	42.4	42.4	42.4	42.4	42.4	42.4	0.0	1.0	1.0	0.0	0.0	0.0	0.0	0.0	0.0	0.0	0.0	0.0	0.0	0.0	0.0	0.0	39.7	40.2	40.2	39.7	39.7
C=CCCCCCCCCCCCCC(=O)N1CCCCCC1	-		M98434698	-	-	-	-	-	-	-	6.89	-6.52	42.5	42.8	42.5	42.5	42.5	42.5	42.5	42.5	42.5	42.5	42.5	42.5	42.5	42.5	42.5	42.5	0.0	1.0	0.0	0.0	0.0	0.0	0.0	0.0	0.0	0.0	0.0	0.0	0.0	0.0	0.0	0.0	39.7	40.2	39.7	39.7	39.7
CC=CCCCCCCCCCCC(=O)N1CC(C)CCCC1C	-		M98434709	-	-	-	-	-	-	-	7.72	-6.59	44.3	44.7	44.7	44.3	44.3	44.3	44.3	44.3	44.3	44.3	44.3	44.3	44.3	44.3	44.3	44.3	0.0	1.0	1.0	0.0	0.0	0.0	0.0	0.0	0.0	0.0	0.0	0.0	0.0	0.0	0.0	0.0	41.5	42.0	42.0	41.5	41.5
C=CCCCCCCCCCCCCCC(=O)N1CCCCCC1	-		M98434710	-	-	-	-	-	-	-	7.51	-6.72	44.6	44.9	44.6	44.6	44.6	44.6	44.6	44.6	44.6	44.6	44.6	44.6	44.6	44.6	44.6	44.6	0.0	1.0	0.0	0.0	0.0	0.0	0.0	0.0	0.0	0.0	0.0	0.0	0.0	0.0	0.0	0.0	41.5	42.0	41.5	41.5	41.5
CCCCCC=CCCCCCCCCC(=O)N1CC(C)CCCC1C	-		M98434728	-	-	-	-	-	-	-	8.35	-6.88	48.4	48.7	48.7	48.4	48.4	48.4	48.4	48.4	48.4	48.4	48.4	48.4	48.4	48.4	48.4	48.4	0.0	1.0	1.0	0.0	0.0	0.0	0.0	0.0	0.0	0.0	0.0	0.0	0.0	0.0	0.0	0.0	45.2	45.7	45.7	45.2	45.2
C=CCCCCCCCCCCCCCCCC(=O)N1CCCCCC1	-		M98434729	-	-	-	-	-	-	-	8.45	-7.03	48.9	49.2	48.9	48.9	48.9	48.9	48.9	48.9	48.9	48.9	48.9	48.9	48.9	48.9	48.9	48.9	0.0	1.0	0.0	0.0	0.0	0.0	0.0	0.0	0.0	0.0	0.0	0.0	0.0	0.0	0.0	0.0	45.2	45.7	45.2	45.2	45.2
CCCCCCCC=CCCCCCCCCC(=O)N1CC(C)CCCC1C	-		M98434739	-	-	-	-	-	-	-	9.0	-7.09	52.6	52.9	52.9	52.6	52.6	52.6	52.6	52.6	52.6	52.6	52.6	52.6	52.6	52.6	52.6	52.6	0.0	1.0	1.0	0.0	0.0	0.0	0.0	0.0	0.0	0.0	0.0	0.0	0.0	0.0	0.0	0.0	48.9	49.4	49.4	48.9	48.9
CCCCCCCCCCN1CCCCCC1	-		M98434747	-	-	-	-	-	-	-	6.41	-5.59	33.4	33.4	33.4	33.4	33.4	33.4	33.4	33.4	33.4	33.4	33.4	33.4	33.0	33.0	33.0	33.0	1.0	1.0	1.0	1.0	1.0	1.0	1.0	1.0	1.0	1.0	1.0	1.0	0.0	0.0	0.0	0.0	31.0	31.0	31.0	31.0	31.0
CCCCCCCCCCCCCCCCCCN1CCCCCC1	-		M98434759	-	-	-	-	-	-	-	9.44	-7.32	50.6	50.6	50.6	50.6	50.6	50.6	50.6	50.6	50.6	50.6	50.6	50.6	50.2	50.2	50.2	50.2	1.0	1.0	1.0	1.0	1.0	1.0	1.0	1.0	1.0	1.0	1.0	1.0	0.0	0.0	0.0	0.0	45.8	45.8	45.8	45.8	45.8
CCCCCCCCCCCCCCCCN1CCCCCC1	-		M98434757	-	-	-	-	-	-	-	8.88	-7.06	46.3	46.3	46.3	46.3	46.3	46.3	46.3	46.3	46.3	46.3	46.3	46.3	45.8	45.8	45.8	45.8	1.0	1.0	1.0	1.0	1.0	1.0	1.0	1.0	1.0	1.0	1.0	1.0	0.0	0.0	0.0	0.0	42.1	42.1	42.1	42.1	42.1
CCCCCCCC(=O)N1CCCCCC1	-		M15728822	-	-	-	-	-	-	-	3.63	-3.82	28.5	28.8	28.5	28.5	28.5	28.5	28.5	28.5	28.5	28.5	28.5	28.5	28.5	28.5	28.5	28.5	0.0	1.0	0.0	0.0	0.0	0.0	0.0	0.0	0.0	0.0	0.0	0.0	0.0	0.0	0.0	0.0	27.0	27.5	27.0	27.0	27.0
CCCCCCCCCCCC(=O)N1CCCCCC1	-		M15728817	-	-	-	-	-	-	-	5.27	-5.76	37.0	37.3	37.0	37.0	37.0	37.0	37.0	37.0	37.0	37.0	37.0	37.0	37.0	37.0	37.0	37.0	0.0	1.0	0.0	0.0	0.0	0.0	0.0	0.0	0.0	0.0	0.0	0.0	0.0	0.0	0.0	0.0	34.4	34.9	34.4	34.4	34.4
CCCCCCCCCCCCN1CCCCCC1	-		M15735043	-	-	-	-	-	-	-	7.2	-6.36	37.7	37.7	37.7	37.7	37.7	37.7	37.7	37.7	37.7	37.7	37.7	37.7	37.2	37.2	37.2	37.2	1.0	1.0	1.0	1.0	1.0	1.0	1.0	1.0	1.0	1.0	1.0	1.0	0.0	0.0	0.0	0.0	34.7	34.7	34.7	34.7	34.7
CCCCCCCCCCCCCCCC(=O)N1CCCCCC1	-		M15728812	-	-	-	-	-	-	-	7.23	-6.72	45.6	45.9	45.6	45.6	45.6	45.6	45.6	45.6	45.6	45.6	45.6	45.6	45.6	45.6	45.6	45.6	0.0	1.0	0.0	0.0	0.0	0.0	0.0	0.0	0.0	0.0	0.0	0.0	0.0	0.0	0.0	0.0	41.8	42.3	41.8	41.8	41.8
CCCCCCCCCCCN1CCCCCC1	-		M67034307	-	-	-	-	-	-	-	6.79	-5.99	35.5	35.5	35.5	35.5	35.5	35.5	35.5	35.5	35.5	35.5	35.5	35.5	34.8	34.8	34.8	34.8	1.0	1.0	1.0	1.0	1.0	1.0	1.0	1.0	1.0	1.0	1.0	1.0	0.0	0.0	0.0	0.0	32.8	32.8	32.8	32.8	32.8
CCCCCCCCCCCCCCN1CCCCCC1	-		M15735042	-	-	-	-	-	-	-	8.0	-6.77	42.0	42.0	42.0	42.0	42.0	42.0	42.0	42.0	42.0	42.0	42.0	42.0	41.5	41.5	41.5	41.5	1.0	1.0	1.0	1.0	1.0	1.0	1.0	1.0	1.0	1.0	1.0	1.0	0.0	0.0	0.0	0.0	38.4	38.4	38.4	38.4	38.4
CCCCCCCCCCCCN1CCCCCC1=S	-		M98434769	-	-	-	-	-	-	-	6.8	-5.97	39.3	39.3	39.3	39.3	39.3	39.3	39.3	39.3	39.3	39.3	39.3	39.3	39.3	39.3	39.3	39.3	0.0	0.0	0.0	0.0	0.0	0.0	0.0	0.0	0.0	0.0	0.0	0.0	0.0	0.0	0.0	0.0	37.8	37.8	37.8	37.8	37.8
CCCCN1CCCC1=S	-		M10226358	-	-	-	-	-	-	-	2.42	-1.78	18.8	18.8	18.8	18.8	18.8	18.8	18.8	18.8	18.8	18.8	18.8	18.8	18.8	18.8	18.8	18.8	0.0	0.0	0.0	0.0	0.0	0.0	0.0	0.0	0.0	0.0	0.0	0.0	0.0	0.0	0.0	0.0	19.3	19.3	19.3	19.3	19.3
CCCCCCCCN1CCCC1=S	-		M10226356	-	-	-	-	-	-	-	4.42	-4.38	27.2	27.2	27.2	27.2	27.2	27.2	27.2	27.2	27.2	27.2	27.2	27.2	27.2	27.2	27.2	27.2	0.0	0.0	0.0	0.0	0.0	0.0	0.0	0.0	0.0	0.0	0.0	0.0	0.0	0.0	0.0	0.0	26.7	26.7	26.7	26.7	26.7
CCCCCCCCCCCCN1CCCC1=S	-		M95670872	-	-	-	-	-	-	-	6.04	-5.54	35.7	35.7	35.7	35.7	35.7	35.7	35.7	35.7	35.7	35.7	35.7	35.7	35.7	35.7	35.7	35.7	0.0	0.0	0.0	0.0	0.0	0.0	0.0	0.0	0.0	0.0	0.0	0.0	0.0	0.0	0.0	0.0	34.1	34.1	34.1	34.1	34.1
CCCCCCCCCCCCN1CCCCC1=S	-		M98434767	-	-	-	-	-	-	-	6.43	-5.78	37.4	37.4	37.4	37.4	37.4	37.4	37.4	37.4	37.4	37.4	37.4	37.4	37.4	37.4	37.4	37.4	0.0	0.0	0.0	0.0	0.0	0.0	0.0	0.0	0.0	0.0	0.0	0.0	0.0	0.0	0.0	0.0	36.0	36.0	36.0	36.0	36.0
O=C1CCCN1CCCCCCCN1CCCC1=O	-		M15558669	-	-	-	-	-	-	-	1.99	-2.38	32.0	32.0	32.0	32.0	32.0	32.0	32.0	32.0	32.0	32.0	32.0	32.0	32.0	32.0	32.0	32.0	0.0	0.0	0.0	0.0	0.0	0.0	0.0	0.0	0.0	0.0	0.0	0.0	0.0	0.0	0.0	0.0	29.3	29.3	29.3	29.3	29.3
CCCCCCCCCCCCN1CC(=O)CC1=O	-		M98434643	-	-	-	-	-	-	-	4.75	-4.11	33.8	33.8	33.8	33.8	33.8	33.8	33.8	33.8	33.8	33.8	33.8	33.8	33.4	33.4	33.4	33.4	0.0	0.0	0.0	0.0	0.0	0.0	0.0	0.0	0.0	0.0	0.0	0.0	-1.0	-1.0	-1.0	-1.0	30.8	30.8	30.8	30.8	30.8
CCCCCCCCCCCCN1C(=O)COCC1=O	-		M98434666	-	-	-	-	-	-	-	4.74	-4.31	34.5	34.5	34.5	34.5	34.5	34.5	34.5	34.5	34.5	34.5	34.5	34.5	34.5	34.5	34.5	34.5	0.0	0.0	0.0	0.0	0.0	0.0	0.0	0.0	0.0	0.0	0.0	0.0	0.0	0.0	0.0	0.0	31.5	31.5	31.5	31.5	31.5
CCCCCCCCCCCCCCN1C(=O)COCC1=O	-		M98434691	-	-	-	-	-	-	-	5.61	-5.27	38.7	38.7	38.7	38.7	38.7	38.7	38.7	38.7	38.7	38.7	38.7	38.7	38.7	38.7	38.7	38.7	0.0	0.0	0.0	0.0	0.0	0.0	0.0	0.0	0.0	0.0	0.0	0.0	0.0	0.0	0.0	0.0	35.1	35.1	35.1	35.1	35.1
COC1=CC=CN(C)C(=O)C1	-		M98434613	-	-	-	-	-	-	-	0.33	0.1	16.0	16.0	16.0	16.0	16.0	16.0	16.0	16.0	16.0	16.0	16.0	16.0	16.0	16.0	16.0	16.0	0.0	0.0	0.0	0.0	0.0	0.0	0.0	0.0	0.0	0.0	0.0	0.0	0.0	0.0	0.0	0.0	16.2	16.2	16.2	16.2	16.2
CN1C=CC=C(CC1=O)C(C)=O	-		M14678391	-	-	-	-	-	-	-	0.62	-0.85	17.2	17.2	17.2	17.2	17.2	17.2	17.2	17.2	17.2	17.2	17.2	17.2	17.2	17.2	17.2	17.2	0.0	0.0	0.0	0.0	0.0	0.0	0.0	0.0	0.0	0.0	0.0	0.0	0.0	0.0	0.0	0.0	17.4	17.4	17.4	17.4	17.4
CCN(CC)C(=O)C1=CC=CN(C)C(=O)C1	-		M98434621	-	-	-	-	-	-	-	1.14	-0.84	24.1	24.4	24.4	24.4	24.1	24.1	24.1	24.1	24.1	24.1	24.1	24.1	24.1	24.1	24.1	24.1	0.0	1.0	1.0	1.0	0.0	0.0	0.0	0.0	0.0	0.0	0.0	0.0	0.0	0.0	0.0	0.0	24.0	24.5	24.5	24.5	24.0
CN1C=CC=C(CC1=O)C1=CC=CC=C1	-		M98434617	-	-	-	-	-	-	-	2.28	-2.04	21.9	21.9	21.9	21.9	21.9	21.9	21.9	21.9	21.9	21.9	21.9	21.9	21.9	21.9	21.9	21.9	0.0	0.0	0.0	0.0	0.0	0.0	0.0	0.0	0.0	0.0	0.0	0.0	0.0	0.0	0.0	0.0	23.3	23.3	23.3	23.3	23.3
CCCCCCCCCCN1CCOC(=O)CC1=O	-		M98434646	-	-	-	-	-	-	-	3.36	-3.65	32.0	32.0	32.0	32.0	32.0	32.0	32.0	32.0	32.0	31.5	31.5	31.5	31.5	31.5	31.5	31.5	0.0	0.0	0.0	0.0	0.0	0.0	0.0	0.0	0.0	-1.0	-1.0	-1.0	-1.0	-1.0	-1.0	-1.0	29.6	29.6	29.6	29.6	29.6
CCCCCCCCCCCCN1CC=CC=CC1=O	-		M98434652	-	-	-	-	-	-	-	6.03	-6.29	35.8	36.1	36.1	35.8	35.8	35.8	35.8	35.8	35.8	35.8	35.8	35.8	35.8	35.8	35.8	35.8	0.0	1.0	1.0	0.0	0.0	0.0	0.0	0.0	0.0	0.0	0.0	0.0	0.0	0.0	0.0	0.0	33.9	34.4	34.4	33.9	33.9
CCCCCCCCCCCCN1CCCC=CC1=O	-		M85062631	-	-	-	-	-	-	-	5.33	-6.4	36.3	36.7	36.7	36.7	36.3	36.3	36.3	36.3	36.3	36.3	36.3	36.3	36.3	36.3	36.3	36.3	0.0	1.0	1.0	1.0	0.0	0.0	0.0	0.0	0.0	0.0	0.0	0.0	0.0	0.0	0.0	0.0	34.2	34.7	34.7	34.7	34.2
CCCCCCCCCCCCN1CCC=CCC1=O	-		M98434654	-	-	-	-	-	-	-	5.81	-6.32	36.5	36.5	36.5	36.5	36.5	36.5	36.5	36.5	36.5	36.5	36.5	36.5	36.5	36.5	36.5	36.5	0.0	0.0	0.0	0.0	0.0	0.0	0.0	0.0	0.0	0.0	0.0	0.0	0.0	0.0	0.0	0.0	34.2	34.2	34.2	34.2	34.2
CC(CCN1CCCCCC1=O)N1CCCCCC1=O	-		M98434655	-	-	-	-	-	-	-	2.43	-2.45	32.6	32.2	32.6	32.6	32.6	32.6	32.6	32.6	32.6	32.6	32.6	32.6	32.6	32.6	32.6	32.6	0.0	2.0	0.0	0.0	0.0	0.0	0.0	0.0	0.0	0.0	0.0	0.0	0.0	0.0	0.0	0.0	31.2	32.2	31.2	31.2	31.2
O=C1CCCN1CCCCCCCCN1CCCC1=O	-		M98434656	-	-	-	-	-	-	-	2.17	-2.85	33.8	33.8	33.8	33.8	33.8	33.8	33.8	33.8	33.8	33.8	33.8	33.8	33.8	33.8	33.8	33.8	0.0	0.0	0.0	0.0	0.0	0.0	0.0	0.0	0.0	0.0	0.0	0.0	0.0	0.0	0.0	0.0	31.2	31.2	31.2	31.2	31.2
CCCCCCCCCCCC(=O)N1CCSCC1	-		M98434669	-	-	-	-	-	-	-	4.89	-5.47	36.0	36.3	36.0	36.0	36.0	36.0	36.0	36.0	36.0	36.0	36.0	36.0	36.0	36.0	36.0	36.0	0.0	1.0	0.0	0.0	0.0	0.0	0.0	0.0	0.0	0.0	0.0	0.0	0.0	0.0	0.0	0.0	33.8	34.2	33.8	33.8	33.8
CCCCCCCCCCCC(=O)N1CCCC=CC1=O	-		M98434670	-	-	-	-	-	-	-	5.79	-5.64	36.0	36.0	36.0	36.0	36.0	36.0	36.0	36.0	36.0	36.0	36.0	36.0	36.0	36.0	36.0	36.0	0.0	0.0	0.0	0.0	0.0	0.0	0.0	0.0	0.0	0.0	0.0	0.0	0.0	0.0	0.0	0.0	34.2	34.2	34.2	34.2	34.2
CCCCCCCCCCCC(=O)N1CCC=CCC1=O	-		M98434671	-	-	-	-	-	-	-	5.71	-5.56	36.5	36.5	36.5	36.5	36.5	36.5	36.5	36.5	36.5	36.5	36.5	36.5	36.5	36.5	36.5	36.5	0.0	0.0	0.0	0.0	0.0	0.0	0.0	0.0	0.0	0.0	0.0	0.0	0.0	0.0	0.0	0.0	34.2	34.2	34.2	34.2	34.2
CCCCCCCCCCCCN1CCOC(=O)CC1=O	-		M98434677	-	-	-	-	-	-	-	4.31	-4.41	36.2	36.2	36.2	36.2	36.2	36.2	36.2	36.2	36.2	35.8	35.8	35.8	35.8	35.8	35.8	35.8	0.0	0.0	0.0	0.0	0.0	0.0	0.0	0.0	0.0	-1.0	-1.0	-1.0	-1.0	-1.0	-1.0	-1.0	33.3	33.3	33.3	33.3	33.3
CCCCCCCCCCCCN1C(=O)CCCCC1=O	-		M98434674	-	-	-	-	-	-	-	5.88	-5.08	37.5	37.5	37.5	37.5	37.5	37.5	37.5	37.5	37.5	37.5	37.5	37.5	37.5	37.5	37.5	37.5	0.0	0.0	0.0	0.0	0.0	0.0	0.0	0.0	0.0	0.0	0.0	0.0	0.0	0.0	0.0	0.0	34.4	34.4	34.4	34.4	34.4
O=C1CCCN1CCCCCCN1CCCC1=O	-		M85371	-	-	-	-	-	-	-	1.56	-1.91	29.7	29.7	29.7	29.7	29.7	29.7	29.7	29.7	29.7	29.7	29.7	29.7	29.7	29.7	29.7	29.7	0.0	0.0	0.0	0.0	0.0	0.0	0.0	0.0	0.0	0.0	0.0	0.0	0.0	0.0	0.0	0.0	27.5	27.5	27.5	27.5	27.5
O=C1CCCN1C1=CC=CC=C1	-		M74506	-	-	-	-	-	-	-	1.05	-0.98	17.6	17.6	17.6	17.6	17.6	17.6	17.6	17.6	17.6	17.6	17.6	17.6	17.6	17.6	17.6	17.6	0.0	0.0	0.0	0.0	0.0	0.0	0.0	0.0	0.0	0.0	0.0	0.0	0.0	0.0	0.0	0.0	18.2	18.2	18.2	18.2	18.2
O=C1CCCN1CC1=CC=CC=C1	-		M30043	-	-	-	-	-	-	-	1.33	-1.29	19.3	19.3	19.3	19.3	19.3	19.3	19.3	19.3	19.3	19.3	19.3	19.3	19.3	19.3	19.3	19.3	0.0	0.0	0.0	0.0	0.0	0.0	0.0	0.0	0.0	0.0	0.0	0.0	0.0	0.0	0.0	0.0	20.0	20.0	20.0	20.0	20.0
CCCCCCCCCCC1CCCC1=O	-		M25456352	-	-	-	-	-	-	-	5.76	-5.78	30.0	30.0	30.0	30.0	30.0	30.0	30.0	30.0	30.0	30.0	30.0	30.0	30.0	30.0	30.0	30.0	0.0	0.0	0.0	0.0	0.0	0.0	0.0	0.0	0.0	0.0	0.0	0.0	0.0	0.0	0.0	0.0	27.7	27.7	27.7	27.7	27.7
O=C(CCCCC(=O)N1CCOCC1)N1CCOCC1	-		M15041044	-	-	-	-	-	-	-	-0.03	-0.92	31.0	31.4	31.0	31.0	31.0	31.0	31.0	31.0	31.0	31.0	31.0	31.0	31.0	31.0	31.0	31.0	0.0	1.0	0.0	0.0	0.0	0.0	0.0	0.0	0.0	0.0	0.0	0.0	0.0	0.0	0.0	0.0	28.9	29.4	28.9	28.9	28.9
CCCCCCCCCCC1CCCCC1=O	-		M25456445	-	-	-	-	-	-	-	6.14	-6.05	32.0	32.0	32.0	32.0	32.0	32.0	32.0	32.0	32.0	32.0	32.0	32.0	32.0	32.0	32.0	32.0	0.0	0.0	0.0	0.0	0.0	0.0	0.0	0.0	0.0	0.0	0.0	0.0	0.0	0.0	0.0	0.0	29.6	29.6	29.6	29.6	29.6
CCCCN1CCCCCC1=S	-		M98434763	-	-	-	-	-	-	-	3.36	-3.53	22.4	22.4	22.4	22.4	22.4	22.4	22.4	22.4	22.4	22.4	22.4	22.4	22.4	22.4	22.4	22.4	0.0	0.0	0.0	0.0	0.0	0.0	0.0	0.0	0.0	0.0	0.0	0.0	0.0	0.0	0.0	0.0	23.0	23.0	23.0	23.0	23.0
CCCCCCCCN1CCCCCC1=S	-		M98434765	-	-	-	-	-	-	-	5.1	-4.94	30.8	30.8	30.8	30.8	30.8	30.8	30.8	30.8	30.8	30.8	30.8	30.8	30.8	30.8	30.8	30.8	0.0	0.0	0.0	0.0	0.0	0.0	0.0	0.0	0.0	0.0	0.0	0.0	0.0	0.0	0.0	0.0	30.4	30.4	30.4	30.4	30.4
O=C1CCCN1C1CCCCC1	-		M31485	-	-	-	-	-	-	-	1.86	-1.07	19.6	19.6	19.6	19.6	19.6	19.6	19.6	19.6	19.6	19.6	19.6	19.6	19.6	19.6	19.6	19.6	0.0	0.0	0.0	0.0	0.0	0.0	0.0	0.0	0.0	0.0	0.0	0.0	0.0	0.0	0.0	0.0	18.9	18.9	18.9	18.9	18.9
O=C(CCCCC(=O)N1CCSCC1)N1CCSCC1	-		M98434770	-	-	-	-	-	-	-	1.47	-2.94	34.7	35.0	34.7	34.7	34.7	34.7	34.7	34.7	34.7	34.7	34.7	34.7	34.7	34.7	34.7	34.7	0.0	1.0	0.0	0.0	0.0	0.0	0.0	0.0	0.0	0.0	0.0	0.0	0.0	0.0	0.0	0.0	33.6	34.1	33.6	33.6	33.6
CN1CCCCC(N2CCCC2=O)C1=O	-		M98434619	-	-	-	-	-	-	-	0.37	-0.13	22.5	22.5	22.5	22.5	22.5	22.5	22.5	22.5	22.5	22.5	22.5	22.5	22.5	22.5	22.5	22.5	0.0	0.0	0.0	0.0	0.0	0.0	0.0	0.0	0.0	0.0	0.0	0.0	0.0	0.0	0.0	0.0	22.0	22.0	22.0	22.0	22.0
COC(=O)CN1CCCCC(N2CCCC2=O)C1=O	-		M98434644	-	-	-	-	-	-	-	0.08	-0.6	27.6	27.6	27.6	27.6	27.6	27.6	27.6	27.6	27.6	27.6	27.6	27.6	27.6	27.6	27.6	27.6	0.0	0.0	0.0	0.0	0.0	0.0	0.0	0.0	0.0	0.0	0.0	0.0	0.0	0.0	0.0	0.0	26.5	26.5	26.5	26.5	26.5
CCCCCCN1CCCCC(N2CCCC2=O)C1=O	-		M98434657	-	-	-	-	-	-	-	2.41	-2.46	32.9	32.9	32.9	32.9	32.9	32.9	32.9	32.9	32.9	32.9	32.9	32.9	32.9	32.9	32.9	32.9	0.0	0.0	0.0	0.0	0.0	0.0	0.0	0.0	0.0	0.0	0.0	0.0	0.0	0.0	0.0	0.0	31.2	31.2	31.2	31.2	31.2
CCCCCCCCCCN1CCCCC(N2CCCC2=O)C1=O	-		M98434711	-	-	-	-	-	-	-	3.85	-4.49	41.4	41.4	41.4	41.4	41.4	41.4	41.4	41.4	41.4	41.4	41.4	41.4	41.4	41.4	41.4	41.4	0.0	0.0	0.0	0.0	0.0	0.0	0.0	0.0	0.0	0.0	0.0	0.0	0.0	0.0	0.0	0.0	38.5	38.5	38.5	38.5	38.5
CCCCCCOC(=O)CN1CCCCC(N2CCCC2=O)C1=O	-		M98434712	-	-	-	-	-	-	-	2.67	-2.36	37.7	37.7	37.7	37.7	37.7	37.7	37.7	37.7	37.7	37.7	37.7	37.7	37.7	37.7	37.7	37.7	0.0	0.0	0.0	0.0	0.0	0.0	0.0	0.0	0.0	0.0	0.0	0.0	0.0	0.0	0.0	0.0	35.6	35.6	35.6	35.6	35.6
CCCCCCCCCCCCN1CCCCC(N2CCCC2=O)C1=O	-		M98434730	-	-	-	-	-	-	-	4.64	-4.95	45.7	45.7	45.7	45.7	45.7	45.7	45.7	45.7	45.7	45.7	45.7	45.7	45.7	45.7	45.7	45.7	0.0	0.0	0.0	0.0	0.0	0.0	0.0	0.0	0.0	0.0	0.0	0.0	0.0	0.0	0.0	0.0	42.2	42.2	42.2	42.2	42.2
CCCCCCCCCCCCCCN1CCCCC(N2CCCC2=O)C1=O	-		M98434740	-	-	-	-	-	-	-	5.43	-5.46	50.0	50.0	50.0	50.0	50.0	50.0	50.0	50.0	50.0	50.0	50.0	50.0	50.0	50.0	50.0	50.0	0.0	0.0	0.0	0.0	0.0	0.0	0.0	0.0	0.0	0.0	0.0	0.0	0.0	0.0	0.0	0.0	45.9	45.9	45.9	45.9	45.9
CCCCCCCCCCOC(=O)CN1CCCCC(N2CCCC2=O)C1=O	-		M98434741	-	-	-	-	-	-	-	4.0	-4.12	46.2	46.2	46.2	46.2	46.2	46.2	46.2	46.2	46.2	46.2	46.2	46.2	46.2	46.2	46.2	46.2	0.0	0.0	0.0	0.0	0.0	0.0	0.0	0.0	0.0	0.0	0.0	0.0	0.0	0.0	0.0	0.0	43.0	43.0	43.0	43.0	43.0
CCCCCCCCCCCCCCCCN1CCCCC(N2CCCC2=O)C1=O	-		M98434743	-	-	-	-	-	-	-	6.27	-6.08	54.3	54.3	54.3	54.3	54.3	54.3	54.3	54.3	54.3	54.3	54.3	54.3	54.3	54.3	54.3	54.3	0.0	0.0	0.0	0.0	0.0	0.0	0.0	0.0	0.0	0.0	0.0	0.0	0.0	0.0	0.0	0.0	49.6	49.6	49.6	49.6	49.6
CCCCCCCCCCCCOC(=O)CN1CCCCC(N2CCCC2=O)C1=O	-		M98434744	-	-	-	-	-	-	-	4.83	-4.67	50.5	50.5	50.5	50.5	50.5	50.5	50.5	50.5	50.5	50.5	50.5	50.5	50.5	50.5	50.5	50.5	0.0	0.0	0.0	0.0	0.0	0.0	0.0	0.0	0.0	0.0	0.0	0.0	0.0	0.0	0.0	0.0	46.7	46.7	46.7	46.7	46.7
CCCCCCCCCCCCCCOC(=O)CN1CCCCC(N2CCCC2=O)C1=O	-		M98434745	-	-	-	-	-	-	-	5.67	-5.37	54.7	54.7	54.7	54.7	54.7	54.7	54.7	54.7	54.7	54.7	54.7	54.7	54.7	54.7	54.7	54.7	0.0	0.0	0.0	0.0	0.0	0.0	0.0	0.0	0.0	0.0	0.0	0.0	0.0	0.0	0.0	0.0	50.3	50.3	50.3	50.3	50.3
OCCCN1CCCCCC1=O	-		M15727776	-	-	-	-	-	-	-	0.65	0.19	19.4	19.9	19.4	19.4	19.4	19.4	19.4	19.4	19.4	19.4	19.4	19.4	19.4	19.4	19.4	19.4	0.0	1.0	0.0	0.0	0.0	0.0	0.0	0.0	0.0	0.0	0.0	0.0	0.0	0.0	0.0	0.0	18.4	18.9	18.4	18.4	18.4
OCC(O)CN1CCCCCC1=O	-		M98434614	-	-	-	-	-	-	-	-0.47	0.42	20.1	20.6	20.1	20.1	20.1	20.1	20.1	20.1	20.1	20.1	20.1	20.1	20.1	20.1	20.1	20.1	0.0	1.0	0.0	0.0	0.0	0.0	0.0	0.0	0.0	0.0	0.0	0.0	0.0	0.0	0.0	0.0	19.1	19.6	19.1	19.1	19.1
C=CCCC(=O)N1CCCCCC1=O	-		M98434615	-	-	-	-	-	-	-	1.86	-1.42	21.8	21.8	21.8	21.8	21.8	21.8	21.8	21.8	21.8	21.8	21.8	21.8	21.8	21.8	21.8	21.8	0.0	0.0	0.0	0.0	0.0	0.0	0.0	0.0	0.0	0.0	0.0	0.0	0.0	0.0	0.0	0.0	21.3	21.3	21.3	21.3	21.3
C=CCCCC(=O)N1CCCCCC1=O	-		M98434618	-	-	-	-	-	-	-	2.35	-2.05	23.3	23.3	23.3	23.3	23.3	23.3	23.3	23.3	23.3	23.3	23.3	23.3	23.3	23.3	23.3	23.3	0.0	0.0	0.0	0.0	0.0	0.0	0.0	0.0	0.0	0.0	0.0	0.0	0.0	0.0	0.0	0.0	23.1	23.1	23.1	23.1	23.1
CCCCCCCN1CCCCCC1=O	-		M95139098	-	-	-	-	-	-	-	3.39	-3.16	27.0	27.3	27.0	27.0	27.0	27.0	27.0	27.0	27.0	27.0	27.0	27.0	27.0	27.0	27.0	27.0	0.0	1.0	0.0	0.0	0.0	0.0	0.0	0.0	0.0	0.0	0.0	0.0	0.0	0.0	0.0	0.0	25.2	25.7	25.2	25.2	25.2
C=CCCCCC(=O)N1CCCCCC1=O	-		M98434622	-	-	-	-	-	-	-	2.74	-2.65	26.1	26.1	26.1	26.1	26.1	26.1	26.1	26.1	26.1	26.1	26.1	26.1	26.1	26.1	26.1	26.1	0.0	0.0	0.0	0.0	0.0	0.0	0.0	0.0	0.0	0.0	0.0	0.0	0.0	0.0	0.0	0.0	25.0	25.0	25.0	25.0	25.0
CCCCC(N1CCCCCC1=O)C(O)=O	-		M26942053	-	-	-	-	-	-	-	1.77	-1.3	24.9	25.3	25.3	25.3	25.3	25.3	24.9	24.9	24.9	24.9	24.9	24.9	24.9	24.9	24.9	24.9	-1.0	0.0	0.0	0.0	0.0	0.0	-1.0	-1.0	-1.0	-1.0	-1.0	-1.0	-1.0	-1.0	-1.0	-1.0	23.7	23.9	23.9	23.9	23.9
C=CCCCCCC(=O)N1CCCCCC1=O	-		M98434628	-	-	-	-	-	-	-	3.25	-3.48	27.8	27.8	27.8	27.8	27.8	27.8	27.8	27.8	27.8	27.8	27.8	27.8	27.8	27.8	27.8	27.8	0.0	0.0	0.0	0.0	0.0	0.0	0.0	0.0	0.0	0.0	0.0	0.0	0.0	0.0	0.0	0.0	26.8	26.8	26.8	26.8	26.8
CCCCCC(N1CCCCCC1=O)C(O)=O	-		M98434631	-	-	-	-	-	-	-	2.13	-1.8	26.9	27.3	27.3	27.3	27.3	27.3	26.9	26.9	26.9	26.9	26.9	26.9	26.9	26.9	26.9	26.9	-1.0	0.0	0.0	0.0	0.0	0.0	-1.0	-1.0	-1.0	-1.0	-1.0	-1.0	-1.0	-1.0	-1.0	-1.0	25.6	25.7	25.7	25.7	25.7
C=CCCCCCCC(=O)N1CCCCCC1=O	-		M98434633	-	-	-	-	-	-	-	3.82	-4.15	30.3	30.3	30.3	30.3	30.3	30.3	30.3	30.3	30.3	30.3	30.3	30.3	30.3	30.3	30.3	30.3	0.0	0.0	0.0	0.0	0.0	0.0	0.0	0.0	0.0	0.0	0.0	0.0	0.0	0.0	0.0	0.0	28.7	28.7	28.7	28.7	28.7
CCCCCCC(N1CCCCCC1=O)C(O)=O	-		M98434637	-	-	-	-	-	-	-	2.41	-2.36	29.1	29.5	29.5	29.5	29.5	29.5	29.1	29.1	29.1	29.1	29.1	29.1	29.1	29.1	29.1	29.1	-1.0	0.0	0.0	0.0	0.0	0.0	-1.0	-1.0	-1.0	-1.0	-1.0	-1.0	-1.0	-1.0	-1.0	-1.0	27.4	27.5	27.5	27.5	27.5
C=CCCCCCCCC(=O)N1CCCCCC1=O	-		M98434640	-	-	-	-	-	-	-	4.35	-4.65	32.1	32.1	32.1	32.1	32.1	32.1	32.1	32.1	32.1	32.1	32.1	32.1	32.1	32.1	32.1	32.1	0.0	0.0	0.0	0.0	0.0	0.0	0.0	0.0	0.0	0.0	0.0	0.0	0.0	0.0	0.0	0.0	30.5	30.5	30.5	30.5	30.5
CCCCCCCCCC(=O)N1CCCCCC1=O	-		M98434642	-	-	-	-	-	-	-	4.9	-4.17	33.0	33.0	33.0	33.0	33.0	33.0	33.0	33.0	33.0	33.0	33.0	33.0	33.0	33.0	33.0	33.0	0.0	0.0	0.0	0.0	0.0	0.0	0.0	0.0	0.0	0.0	0.0	0.0	0.0	0.0	0.0	0.0	30.8	30.8	30.8	30.8	30.8
CCCCCCCC(N1CCCCCC1=O)C(O)=O	-		M98434647	-	-	-	-	-	-	-	2.65	-2.87	31.1	31.5	31.5	31.5	31.5	31.5	31.1	31.1	31.1	31.1	31.1	31.1	31.1	31.1	31.1	31.1	-1.0	0.0	0.0	0.0	0.0	0.0	-1.0	-1.0	-1.0	-1.0	-1.0	-1.0	-1.0	-1.0	-1.0	-1.0	29.2	29.4	29.4	29.4	29.4
CCCCCCCCC(N1CCCCCC1=O)C(O)=O	-		M98434661	-	-	-	-	-	-	-	3.02	-3.43	33.3	33.8	33.8	33.8	33.8	33.8	33.3	33.3	33.3	33.3	33.3	33.3	33.3	33.3	33.3	33.3	-1.0	0.0	0.0	0.0	0.0	0.0	-1.0	-1.0	-1.0	-1.0	-1.0	-1.0	-1.0	-1.0	-1.0	-1.0	31.1	31.2	31.2	31.2	31.2
CCCCCCCCCC(N1CCCCCC1=O)C(O)=O	-		M95235268	-	-	-	-	-	-	-	3.42	-3.88	35.2	35.8	35.8	35.8	35.8	35.8	35.2	35.2	35.2	35.2	35.2	35.2	35.2	35.2	35.2	35.2	-1.0	0.0	0.0	0.0	0.0	0.0	-1.0	-1.0	-1.0	-1.0	-1.0	-1.0	-1.0	-1.0	-1.0	-1.0	32.9	33.0	33.0	33.0	33.0
CCCCCCCCCCC(N1CCCCCC1=O)C(O)=O	-		M98434687	-	-	-	-	-	-	-	3.86	-4.36	37.6	38.0	38.0	38.0	38.0	38.0	37.6	37.6	37.6	37.6	37.6	37.6	37.6	37.6	37.6	37.6	-1.0	0.0	0.0	0.0	0.0	0.0	-1.0	-1.0	-1.0	-1.0	-1.0	-1.0	-1.0	-1.0	-1.0	-1.0	34.8	34.9	34.9	34.9	34.9
C=CCCCCCCCCCCCC(=O)N1CCCCCC1=O	-		M98434696	-	-	-	-	-	-	-	6.04	-6.36	40.6	40.6	40.6	40.6	40.6	40.6	40.6	40.6	40.6	40.6	40.6	40.6	40.6	40.6	40.6	40.6	0.0	0.0	0.0	0.0	0.0	0.0	0.0	0.0	0.0	0.0	0.0	0.0	0.0	0.0	0.0	0.0	37.9	37.9	37.9	37.9	37.9
CCCCCCCCCCCCCC(=O)N1CCCCCC1=O	-		M98434701	-	-	-	-	-	-	-	6.6	-6.05	41.5	41.5	41.5	41.5	41.5	41.5	41.5	41.5	41.5	41.5	41.5	41.5	41.5	41.5	41.5	41.5	0.0	0.0	0.0	0.0	0.0	0.0	0.0	0.0	0.0	0.0	0.0	0.0	0.0	0.0	0.0	0.0	38.1	38.1	38.1	38.1	38.1
CC(C)CCCC(C)CCCC(C)CCN1CCCCCC1=O	-		M98434702	-	-	-	-	-	-	-	7.37	-6.34	42.0	42.4	42.0	42.0	42.0	42.0	42.0	42.0	42.0	42.0	42.0	42.0	42.0	42.0	42.0	42.0	0.0	1.0	0.0	0.0	0.0	0.0	0.0	0.0	0.0	0.0	0.0	0.0	0.0	0.0	0.0	0.0	39.9	40.4	39.9	39.9	39.9
CCCCCCCCCCCCC(N1CCCCCC1=O)C(O)=O	-		M98434714	-	-	-	-	-	-	-	5.06	-5.08	41.9	42.3	42.3	42.3	42.3	42.3	41.9	41.9	41.9	41.9	41.9	41.9	41.9	41.9	41.9	41.9	-1.0	0.0	0.0	0.0	0.0	0.0	-1.0	-1.0	-1.0	-1.0	-1.0	-1.0	-1.0	-1.0	-1.0	-1.0	38.4	38.5	38.5	38.5	38.5
CCCCCCCCCCCCOC(=O)CN1CCCCCC1=O	-		M98434715	-	-	-	-	-	-	-	5.54	-5.38	42.5	42.5	42.5	42.5	42.5	42.5	42.5	42.5	42.5	42.5	42.5	42.5	42.5	42.5	42.5	42.5	0.0	0.0	0.0	0.0	0.0	0.0	0.0	0.0	0.0	0.0	0.0	0.0	0.0	0.0	0.0	0.0	38.8	38.8	38.8	38.8	38.8
C=CCCCCCCCCCCCCCC(=O)N1CCCCCC1=O	-		M98434720	-	-	-	-	-	-	-	6.9	-6.83	44.8	44.8	44.8	44.8	44.8	44.8	44.8	44.8	44.8	44.8	44.8	44.8	44.8	44.8	44.8	44.8	0.0	0.0	0.0	0.0	0.0	0.0	0.0	0.0	0.0	0.0	0.0	0.0	0.0	0.0	0.0	0.0	41.6	41.6	41.6	41.6	41.6
CCCCCCCCCCCCCCC(N1CCCCCC1=O)C(O)=O	-		M98434732	-	-	-	-	-	-	-	6.22	-5.91	45.9	46.4	46.4	46.4	46.4	46.4	45.9	45.9	45.9	45.9	45.9	45.9	45.9	45.9	45.9	45.9	-1.0	0.0	0.0	0.0	0.0	0.0	-1.0	-1.0	-1.0	-1.0	-1.0	-1.0	-1.0	-1.0	-1.0	-1.0	42.1	42.2	42.2	42.2	42.2
CCCCCCCCCCCCCCOC(=O)CN1CCCCCC1=O	-		M98434733	-	-	-	-	-	-	-	6.47	-6.28	46.8	46.8	46.8	46.8	46.8	46.8	46.8	46.8	46.8	46.8	46.8	46.8	46.8	46.8	46.8	46.8	0.0	0.0	0.0	0.0	0.0	0.0	0.0	0.0	0.0	0.0	0.0	0.0	0.0	0.0	0.0	0.0	42.5	42.5	42.5	42.5	42.5
C=CCCCCCCCCCCCCCCCC(=O)N1CCCCCC1=O	-		M98434735	-	-	-	-	-	-	-	7.66	-6.99	49.2	49.2	49.2	49.2	49.2	49.2	49.2	49.2	49.2	49.2	49.2	49.2	49.2	49.2	49.2	49.2	0.0	0.0	0.0	0.0	0.0	0.0	0.0	0.0	0.0	0.0	0.0	0.0	0.0	0.0	0.0	0.0	45.3	45.3	45.3	45.3	45.3
CCCCCCCCCCCCCCCCC(N1CCCCCC1=O)C(O)=O	-		M98434742	-	-	-	-	-	-	-	7.14	-6.45	50.4	50.9	50.9	50.9	50.9	50.9	50.4	50.4	50.4	50.4	50.4	50.4	50.4	50.4	50.4	50.4	-1.0	0.0	0.0	0.0	0.0	0.0	-1.0	-1.0	-1.0	-1.0	-1.0	-1.0	-1.0	-1.0	-1.0	-1.0	45.8	45.9	45.9	45.9	45.9
CC(C)CCCC(C)CCN1CCCCCC1=O	-		M98434636	-	-	-	-	-	-	-	4.99	-4.65	32.0	32.0	32.0	32.0	32.0	32.0	32.0	32.0	32.0	32.0	32.0	32.0	32.0	32.0	32.0	32.0	0.0	1.0	0.0	0.0	0.0	0.0	0.0	0.0	0.0	0.0	0.0	0.0	0.0	0.0	0.0	0.0	30.7	31.2	30.7	30.7	30.7
CCCCCCCCCCCCCCN1CCCCCC1=O	-		M98434684	-	-	-	-	-	-	-	6.06	-6.34	41.6	41.9	41.6	41.6	41.6	41.6	41.6	41.6	41.6	41.6	41.6	41.6	41.6	41.6	41.6	41.6	0.0	1.0	0.0	0.0	0.0	0.0	0.0	0.0	0.0	0.0	0.0	0.0	0.0	0.0	0.0	0.0	38.1	38.6	38.1	38.1	38.1
CCCCCCCCCCCCCCCCN1CCCCCC1=O	-		M3306042	-	-	-	-	-	-	-	7.43	-6.75	45.7	45.8	45.7	45.7	45.7	45.7	45.7	45.7	45.7	45.7	45.7	45.7	45.7	45.7	45.7	45.7	0.0	1.0	0.0	0.0	0.0	0.0	0.0	0.0	0.0	0.0	0.0	0.0	0.0	0.0	0.0	0.0	41.8	42.3	41.8	41.8	41.8
CC(C)=CCCC(C)=CCN1CCCCCC1=O	-		M95671662	-	-	-	-	-	-	-	4.11	-3.28	31.0	31.0	31.0	31.0	31.0	31.0	31.0	31.0	31.0	31.0	31.0	31.0	31.0	31.0	31.0	31.0	0.0	0.0	0.0	0.0	0.0	0.0	0.0	0.0	0.0	0.0	0.0	0.0	0.0	0.0	0.0	0.0	30.2	30.2	30.2	30.2	30.2
CC(C)=CCCC(C)=CCCC(C)=CCN1CCCCCC1=O	-		M98434695	-	-	-	-	-	-	-	5.8	-4.52	40.3	40.3	40.3	40.3	40.3	40.3	40.3	40.3	40.3	40.3	40.3	40.3	40.3	40.3	40.3	40.3	0.0	0.0	0.0	0.0	0.0	0.0	0.0	0.0	0.0	0.0	0.0	0.0	0.0	0.0	0.0	0.0	39.2	39.2	39.2	39.2	39.2
CC(C)=CCCC(C)=CCCC(C)=CCCC(C)=CCN1CCCCCC1=O	-		M95671629	-	-	-	-	-	-	-	7.06	-5.3	49.8	49.8	49.8	49.8	49.8	49.8	49.8	49.8	49.8	49.8	49.8	49.8	49.8	49.8	49.8	49.8	0.0	0.0	0.0	0.0	0.0	0.0	0.0	0.0	0.0	0.0	0.0	0.0	0.0	0.0	0.0	0.0	48.2	48.2	48.2	48.2	48.2
CC(=O)N1CCCCCC1=O	-		M25915	-	-	-	-	-	-	-	0.79	0.05	16.5	16.5	16.5	16.5	16.5	16.5	16.5	16.5	16.5	16.5	16.5	16.5	16.5	16.5	16.5	16.5	0.0	0.0	0.0	0.0	0.0	0.0	0.0	0.0	0.0	0.0	0.0	0.0	0.0	0.0	0.0	0.0	16.0	16.0	16.0	16.0	16.0
CCCCN1CCCCCC1=O	-		M15727266	-	-	-	-	-	-	-	2.23	-1.24	20.5	21.0	20.5	20.5	20.5	20.5	20.5	20.5	20.5	20.5	20.5	20.5	20.5	20.5	20.5	20.5	0.0	1.0	0.0	0.0	0.0	0.0	0.0	0.0	0.0	0.0	0.0	0.0	0.0	0.0	0.0	0.0	19.6	20.1	19.6	19.6	19.6
CN1CCCCCC1=O	-		M27091	-	-	-	-	-	-	-	0.51	0.41	14.5	14.5	14.5	14.5	14.5	14.5	14.5	14.5	14.5	14.5	14.5	14.5	14.5	14.5	14.5	14.5	0.0	0.0	0.0	0.0	0.0	0.0	0.0	0.0	0.0	0.0	0.0	0.0	0.0	0.0	0.0	0.0	14.1	14.1	14.1	14.1	14.1
C=CCCCCCCCCC(=O)N1CCCCCC1=O	-		M98434653	-	-	-	-	-	-	-	4.82	-5.02	34.6	34.6	34.6	34.6	34.6	34.6	34.6	34.6	34.6	34.6	34.6	34.6	34.6	34.6	34.6	34.6	0.0	0.0	0.0	0.0	0.0	0.0	0.0	0.0	0.0	0.0	0.0	0.0	0.0	0.0	0.0	0.0	32.3	32.3	32.3	32.3	32.3
CCCCCCN1CCCCCC1=O	-		M737431	-	-	-	-	-	-	-	3.13	-2.54	24.5	25.2	24.5	24.5	24.5	24.5	24.5	24.5	24.5	24.5	24.5	24.5	24.5	24.5	24.5	24.5	0.0	1.0	0.0	0.0	0.0	0.0	0.0	0.0	0.0	0.0	0.0	0.0	0.0	0.0	0.0	0.0	23.3	23.8	23.3	23.3	23.3
OCCN1CCCCCC1=O	-		M15727811	-	-	-	-	-	-	-	0.1	0.48	17.5	17.5	17.5	17.5	17.5	17.5	17.5	17.5	17.5	17.5	17.5	17.5	17.5	17.5	17.5	17.5	0.0	0.0	0.0	0.0	0.0	0.0	0.0	0.0	0.0	0.0	0.0	0.0	0.0	0.0	0.0	0.0	16.6	16.6	16.6	16.6	16.6
CCCN1CCCCCC1=O	-		M84479144	-	-	-	-	-	-	-	1.58	-0.69	18.5	18.8	18.5	18.5	18.5	18.5	18.5	18.5	18.5	18.5	18.5	18.5	18.5	18.5	18.5	18.5	0.0	1.0	0.0	0.0	0.0	0.0	0.0	0.0	0.0	0.0	0.0	0.0	0.0	0.0	0.0	0.0	17.8	18.3	17.8	17.8	17.8
CCCCCCCCCCCC(=O)N1CCCCCC1=O	-		M95345875	-	-	-	-	-	-	-	5.8	-5.05	37.3	37.3	37.3	37.3	37.3	37.3	37.3	37.3	37.3	37.3	37.3	37.3	37.3	37.3	37.3	37.3	0.0	0.0	0.0	0.0	0.0	0.0	0.0	0.0	0.0	0.0	0.0	0.0	0.0	0.0	0.0	0.0	34.4	34.4	34.4	34.4	34.4
CCCCCCCCN1CCCCCC1=O	-		M737430	-	-	-	-	-	-	-	3.7	-3.96	28.7	29.5	28.7	28.7	28.7	28.7	28.7	28.7	28.7	28.7	28.7	28.7	28.7	28.7	28.7	28.7	0.0	1.0	0.0	0.0	0.0	0.0	0.0	0.0	0.0	0.0	0.0	0.0	0.0	0.0	0.0	0.0	27.0	27.5	27.0	27.0	27.0
CCCCCCCCCCCCN1CCCCCC1=O	-		M41133	-	-	-	-	-	-	-	5.32	-5.73	37.3	37.5	37.3	37.3	37.3	37.3	37.3	37.3	37.3	37.3	37.3	37.3	37.3	37.3	37.3	37.3	0.0	1.0	0.0	0.0	0.0	0.0	0.0	0.0	0.0	0.0	0.0	0.0	0.0	0.0	0.0	0.0	34.4	34.9	34.4	34.4	34.4
CCCCCN1CCCCCC1=O	-		M95139097	-	-	-	-	-	-	-	2.77	-1.91	22.8	23.1	22.8	22.8	22.8	22.8	22.8	22.8	22.8	22.8	22.8	22.8	22.8	22.8	22.8	22.8	0.0	1.0	0.0	0.0	0.0	0.0	0.0	0.0	0.0	0.0	0.0	0.0	0.0	0.0	0.0	0.0	21.5	22.0	21.5	21.5	21.5
CCCCCCCCCN1CCCCCC1=O	-		M95139099	-	-	-	-	-	-	-	4.08	-4.63	31.3	31.6	31.3	31.3	31.3	31.3	31.3	31.3	31.3	31.3	31.3	31.3	31.3	31.3	31.3	31.3	0.0	1.0	0.0	0.0	0.0	0.0	0.0	0.0	0.0	0.0	0.0	0.0	0.0	0.0	0.0	0.0	28.9	29.4	28.9	28.9	28.9
CCCCCCCCCCN1CCCCCC1=O	-		M95139100	-	-	-	-	-	-	-	4.48	-5.14	33.0	33.3	33.0	33.0	33.0	33.0	33.0	33.0	33.0	33.0	33.0	33.0	33.0	33.0	33.0	33.0	0.0	1.0	0.0	0.0	0.0	0.0	0.0	0.0	0.0	0.0	0.0	0.0	0.0	0.0	0.0	0.0	30.7	31.2	30.7	30.7	30.7
CCCCCCCCOC(=O)C1=CC=CC=C1O	-		M31587	-	-	-	-	-	-	-	5.28	-4.21	29.3	29.3	29.3	29.3	29.3	29.3	29.3	29.3	29.3	29.3	29.3	28.9	28.9	28.9	28.9	28.9	0.0	0.0	0.0	0.0	0.0	0.0	0.0	0.0	0.0	0.0	0.0	-1.0	-1.0	-1.0	-1.0	-1.0	28.2	28.2	28.2	28.2	28.2
CC(C)CCCC(C)CCCC(C)CCCC1(C)CCC2=C(C)C(OC(=O)CCC(Cl)=O)=C(C)C(C)=C2O1	-		M98434772	-	-	-	-	-	-	-	8.73	-8.56	66.3	66.3	66.3	66.3	66.3	66.3	66.3	66.3	66.3	66.3	66.3	66.3	66.3	66.3	66.3	66.3	0.0	0.0	0.0	0.0	0.0	0.0	0.0	0.0	0.0	0.0	0.0	0.0	0.0	0.0	0.0	0.0	62.4	62.4	62.4	62.4	62.4
CCCCCCCCCC(=O)OCCOCCOC(=O)CCC(O)=O	-		M98434774	-	-	-	-	-	-	-	3.62	-4.37	40.8	41.3	41.3	41.3	41.3	40.8	40.8	40.8	40.8	40.8	40.8	40.8	40.8	40.8	40.8	40.8	-1.0	0.0	0.0	0.0	0.0	-1.0	-1.0	-1.0	-1.0	-1.0	-1.0	-1.0	-1.0	-1.0	-1.0	-1.0	36.6	36.7	36.7	36.7	36.7
CCCCCCCCCC(=O)OCC(COC(=O)CCC(O)=O)OC(=O)CCCCCCCCC	-		M98434775	-	-	-	-	-	-	-	5.88	-6.03	59.1	59.3	59.3	59.3	59.3	59.1	59.1	59.1	59.1	59.1	59.1	59.1	59.1	59.1	59.1	59.1	-1.0	0.0	0.0	0.0	0.0	-1.0	-1.0	-1.0	-1.0	-1.0	-1.0	-1.0	-1.0	-1.0	-1.0	-1.0	53.2	53.3	53.3	53.3	53.3
CC(=O)OCC(COC(C)=O)OC(C)=O	-		M11302	-	-	-	-	-	-	-	0.4	-1.29	21.0	21.0	21.0	21.0	21.0	21.0	21.0	21.0	21.0	21.0	21.0	21.0	21.0	21.0	21.0	21.0	0.0	0.0	0.0	0.0	0.0	0.0	0.0	0.0	0.0	0.0	0.0	0.0	0.0	0.0	0.0	0.0	19.8	19.8	19.8	19.8	19.8
CCCCCCCCCCCCCC(=O)OC(C)C	-		M18719	-	-	-	-	-	-	-	7.02	-6.39	36.2	36.2	36.2	36.2	36.2	36.2	36.2	36.2	36.2	36.2	36.2	36.2	36.2	36.2	36.2	36.2	0.0	0.0	0.0	0.0	0.0	0.0	0.0	0.0	0.0	0.0	0.0	0.0	0.0	0.0	0.0	0.0	32.8	32.8	32.8	32.8	32.8
CCOC(=O)CCCCCCCCC(=O)OCC	-		M8100	-	-	-	-	-	-	-	4.21	-3.94	31.0	31.0	31.0	31.0	31.0	31.0	31.0	31.0	31.0	31.0	31.0	31.0	31.0	31.0	31.0	31.0	0.0	0.0	0.0	0.0	0.0	0.0	0.0	0.0	0.0	0.0	0.0	0.0	0.0	0.0	0.0	0.0	28.1	28.1	28.1	28.1	28.1
CCCCCCCCC=CCCCCCCCC(=O)OCC	-		M18780	-	-	-	-	-	-	-	8.16	-7.16	41.8	41.8	41.8	41.8	41.8	41.8	41.8	41.8	41.8	41.8	41.8	41.8	41.8	41.8	41.8	41.8	0.0	0.0	0.0	0.0	0.0	0.0	0.0	0.0	0.0	0.0	0.0	0.0	0.0	0.0	0.0	0.0	38.1	38.1	38.1	38.1	38.1
CCCCCCCCCCCC(=O)OC	-		M11279	-	-	-	-	-	-	-	5.51	-5.25	27.9	27.9	27.9	27.9	27.9	27.9	27.9	27.9	27.9	27.9	27.9	27.9	27.9	27.9	27.9	27.9	0.0	0.0	0.0	0.0	0.0	0.0	0.0	0.0	0.0	0.0	0.0	0.0	0.0	0.0	0.0	0.0	25.4	25.4	25.4	25.4	25.4
COC(=O)C1=CC=CC=C1O	-		M8234	-	-	-	-	-	-	-	2.07	-1.42	15.0	15.0	15.0	15.0	15.0	15.0	15.0	15.0	15.0	15.0	15.0	14.6	14.6	14.6	14.6	14.6	0.0	0.0	0.0	0.0	0.0	0.0	0.0	0.0	0.0	0.0	0.0	-1.0	-1.0	-1.0	-1.0	-1.0	15.4	15.4	15.4	15.4	15.4
CCCCCCCCOC(=O)C1=CC=C(O)C=C1	-		M24953	-	-	-	-	-	-	-	5.28	-4.24	29.5	29.5	29.5	29.5	29.5	29.5	29.5	29.5	29.5	29.5	29.0	29.0	29.0	29.0	29.0	29.0	0.0	0.0	0.0	0.0	0.0	0.0	0.0	0.0	0.0	0.0	-1.0	-1.0	-1.0	-1.0	-1.0	-1.0	28.2	28.2	28.2	28.2	28.2
CCCCOC(C)=O	-		M2033	-	-	-	-	-	-	-	1.85	-1.31	13.4	13.4	13.4	13.4	13.4	13.4	13.4	13.4	13.4	13.4	13.4	13.4	13.4	13.4	13.4	13.4	0.0	0.0	0.0	0.0	0.0	0.0	0.0	0.0	0.0	0.0	0.0	0.0	0.0	0.0	0.0	0.0	12.6	12.6	12.6	12.6	12.6
CCCCCCCC(=O)OCC(O)CO	-		M82481	-	-	-	-	-	-	-	1.5	-1.7	25.4	25.4	25.4	25.4	25.4	25.4	25.4	25.4	25.4	25.4	25.4	25.4	25.4	25.4	25.4	25.0	0.0	0.0	0.0	0.0	0.0	0.0	0.0	0.0	0.0	0.0	0.0	0.0	0.0	0.0	0.0	-1.0	23.0	23.0	23.0	23.0	23.0
CCCCCCCCCCCC(=O)OCC(O)C1OCC(O)C1O	-		M25082	-	-	-	-	-	-	-	3.12	-2.82	40.5	40.5	40.5	40.5	40.5	40.5	40.5	40.5	40.5	40.5	40.5	40.5	40.5	40.5	40.5	40.0	0.0	0.0	0.0	0.0	0.0	0.0	0.0	0.0	0.0	0.0	0.0	0.0	0.0	0.0	0.0	-2.0	36.5	36.5	36.5	36.5	36.5
CCCCCCCCCCCCCCCCCC(=O)OCC(O)C1OCC(O)C1O	-		M25083	-	-	-	-	-	-	-	5.42	-4.95	53.3	53.3	53.3	53.3	53.3	53.3	53.3	53.3	53.3	53.3	53.3	53.3	53.3	53.3	53.3	52.8	0.0	0.0	0.0	0.0	0.0	0.0	0.0	0.0	0.0	0.0	0.0	0.0	0.0	0.0	0.0	-2.0	47.5	47.5	47.5	47.5	47.5
CCCCCCCCC=CCCCCCCCC(=O)OCC(O)C1OCC(O)C1O	-		M1000782	-	-	-	-	-	-	-	5.25	-4.74	52.4	52.4	52.4	52.4	52.4	52.4	52.4	52.4	52.4	52.4	52.4	52.4	52.4	52.4	52.4	51.8	0.0	0.0	0.0	0.0	0.0	0.0	0.0	0.0	0.0	0.0	0.0	0.0	0.0	0.0	0.0	-2.0	47.3	47.3	47.3	47.3	47.3
CCCCCCCCCCCC(=O)OCC(O)CO	-		M19589	-	-	-	-	-	-	-	3.84	-3.49	33.8	33.8	33.8	33.8	33.8	33.8	33.8	33.8	33.8	33.8	33.8	33.8	33.8	33.8	33.8	33.5	0.0	0.0	0.0	0.0	0.0	0.0	0.0	0.0	0.0	0.0	0.0	0.0	0.0	0.0	0.0	-1.0	30.4	30.4	30.4	30.4	30.4
CCCCCCCCCCCCCCCC(=O)OC(C)C	-		M19609	-	-	-	-	-	-	-	8.06	-6.82	40.5	40.5	40.5	40.5	40.5	40.5	40.5	40.5	40.5	40.5	40.5	40.5	40.5	40.5	40.5	40.5	0.0	0.0	0.0	0.0	0.0	0.0	0.0	0.0	0.0	0.0	0.0	0.0	0.0	0.0	0.0	0.0	36.5	36.5	36.5	36.5	36.5
CCCCC(CC)COC(=O)C1=CC=C(C=C1)N(C)C	-		M80144	-	-	-	-	-	-	-	4.99	-3.89	33.5	33.9	33.9	33.9	33.5	33.5	33.5	33.5	33.5	33.5	33.5	33.5	33.5	33.5	33.5	33.5	0.0	1.0	1.0	1.0	0.0	0.0	0.0	0.0	0.0	0.0	0.0	0.0	0.0	0.0	0.0	0.0	32.5	32.8	32.8	32.8	32.5
CCCCCCCCCC(=O)OC(O)C(C)O	-		M97637517	-	-	-	-	-	-	-	2.96	-2.52	29.2	29.2	29.2	29.2	29.2	29.2	29.2	29.2	29.2	29.2	29.2	29.2	29.2	28.8	28.8	28.8	0.0	0.0	0.0	0.0	0.0	0.0	0.0	0.0	0.0	0.0	0.0	0.0	0.0	-1.0	-1.0	-1.0	26.7	26.7	26.7	26.7	26.7
CCCCCCCCCC(=O)OC(C)C	-		M71046	-	-	-	-	-	-	-	5.28	-4.78	27.5	27.5	27.5	27.5	27.5	27.5	27.5	27.5	27.5	27.5	27.5	27.5	27.5	27.5	27.5	27.5	0.0	0.0	0.0	0.0	0.0	0.0	0.0	0.0	0.0	0.0	0.0	0.0	0.0	0.0	0.0	0.0	25.4	25.4	25.4	25.4	25.4
CCCCCCCCCCCCCCCC(=O)OCC(O)C1OCC(O)C1O	-		M9065327	-	-	-	-	-	-	-	4.61	-4.34	49.0	49.0	49.0	49.0	49.0	49.0	49.0	49.0	49.0	49.0	49.0	49.0	49.0	49.0	49.0	48.5	0.0	0.0	0.0	0.0	0.0	0.0	0.0	0.0	0.0	0.0	0.0	0.0	0.0	0.0	0.0	-2.0	43.9	43.9	43.9	43.9	43.9
CCCCCCCCCCCCCCCCCCCC(=O)OCC(O)CO	-		M13494885	-	-	-	-	-	-	-	7.72	-6.05	50.9	50.9	50.9	50.9	50.9	50.9	50.9	50.9	50.9	50.9	50.9	50.9	50.9	50.9	50.9	50.6	0.0	0.0	0.0	0.0	0.0	0.0	0.0	0.0	0.0	0.0	0.0	0.0	0.0	0.0	0.0	-1.0	45.1	45.1	45.1	45.1	45.1
CCC(=O)OC	-		M9795	-	-	-	-	-	-	-	0.68	0.17	9.29	9.29	9.29	9.29	9.29	9.29	9.29	9.29	9.29	9.29	9.29	9.29	9.29	9.29	9.29	9.29	0.0	0.0	0.0	0.0	0.0	0.0	0.0	0.0	0.0	0.0	0.0	0.0	0.0	0.0	0.0	0.0	8.89	8.89	8.89	8.89	8.89
COC(=O)C1=CC=C(N)C=C1	-		M6596	-	-	-	-	-	-	-	1.76	-1.51	15.6	16.1	16.1	16.1	15.6	15.6	15.6	15.6	15.6	15.6	15.6	15.6	15.6	15.6	15.6	15.6	0.0	1.0	1.0	1.0	0.0	0.0	0.0	0.0	0.0	0.0	0.0	0.0	0.0	0.0	0.0	0.0	15.9	16.2	16.2	16.2	15.9
CCCCC(=O)OC	-		M3938	-	-	-	-	-	-	-	1.75	-1.19	13.3	13.3	13.3	13.3	13.3	13.3	13.3	13.3	13.3	13.3	13.3	13.3	13.3	13.3	13.3	13.3	0.0	0.0	0.0	0.0	0.0	0.0	0.0	0.0	0.0	0.0	0.0	0.0	0.0	0.0	0.0	0.0	12.6	12.6	12.6	12.6	12.6
CCCCCCCCCC(=O)OCCOCCO	-		M98434773	-	-	-	-	-	-	-	3.52	-3.27	32.0	32.0	32.0	32.0	32.0	32.0	32.0	32.0	32.0	32.0	32.0	32.0	32.0	32.0	32.0	32.0	0.0	0.0	0.0	0.0	0.0	0.0	0.0	0.0	0.0	0.0	0.0	0.0	0.0	0.0	0.0	0.0	28.6	28.6	28.6	28.6	28.6
OCCOCCOC(=O)CCC(O)=O	-		M79496	-	-	-	-	-	-	-	-0.7	-0.87	20.0	20.4	20.4	20.4	20.4	20.0	20.0	20.0	20.0	20.0	20.0	20.0	20.0	20.0	20.0	20.0	-1.0	0.0	0.0	0.0	0.0	-1.0	-1.0	-1.0	-1.0	-1.0	-1.0	-1.0	-1.0	-1.0	-1.0	-1.0	18.2	18.3	18.3	18.3	18.3
CCCOC(=O)C1=CC=C(O)C=C1	-		M9060	-	-	-	-	-	-	-	3.28	-2.27	19.3	19.3	19.3	19.3	19.3	19.3	19.3	19.3	19.3	19.3	18.9	18.9	18.9	18.9	18.9	18.9	0.0	0.0	0.0	0.0	0.0	0.0	0.0	0.0	0.0	0.0	-1.0	-1.0	-1.0	-1.0	-1.0	-1.0	19.0	19.0	19.0	19.0	19.0
CCCCOC(=O)C1=CC=C(O)C=C1	-		M9089	-	-	-	-	-	-	-	3.81	-2.62	21.1	21.1	21.1	21.1	21.1	21.1	21.1	21.1	21.1	21.1	20.6	20.6	20.6	20.6	20.6	20.6	0.0	0.0	0.0	0.0	0.0	0.0	0.0	0.0	0.0	0.0	-1.0	-1.0	-1.0	-1.0	-1.0	-1.0	20.9	20.9	20.9	20.9	20.9
COC(=O)C1=CC=C(O)C=C1	-		M6532	-	-	-	-	-	-	-	2.17	-1.61	15.1	15.1	15.1	15.1	15.1	15.1	15.1	15.1	15.1	15.1	14.7	14.7	14.7	14.7	14.7	14.7	0.0	0.0	0.0	0.0	0.0	0.0	0.0	0.0	0.0	0.0	-1.0	-1.0	-1.0	-1.0	-1.0	-1.0	15.4	15.4	15.4	15.4	15.4
COCC(C)O	-		M18637	-	-	-	-	-	-	-	-0.45	0.69	10.1	10.1	10.1	10.1	10.1	10.1	10.1	10.1	10.1	10.1	10.1	10.1	10.1	10.1	10.1	10.1	0.0	0.0	0.0	0.0	0.0	0.0	0.0	0.0	0.0	0.0	0.0	0.0	0.0	0.0	0.0	0.0	9.43	9.43	9.43	9.43	9.43
CC(C)OCCO	-		M3699	-	-	-	-	-	-	-	0.06	0.3	12.1	12.1	12.1	12.1	12.1	12.1	12.1	12.1	12.1	12.1	12.1	12.1	12.1	12.1	12.1	12.1	0.0	0.0	0.0	0.0	0.0	0.0	0.0	0.0	0.0	0.0	0.0	0.0	0.0	0.0	0.0	0.0	11.3	11.3	11.3	11.3	11.3
COCCOC(C)=O	-		M18728	-	-	-	-	-	-	-	0.19	-0.05	12.3	12.3	12.3	12.3	12.3	12.3	12.3	12.3	12.3	12.3	12.3	12.3	12.3	12.3	12.3	12.3	0.0	0.0	0.0	0.0	0.0	0.0	0.0	0.0	0.0	0.0	0.0	0.0	0.0	0.0	0.0	0.0	11.5	11.5	11.5	11.5	11.5
CCOCCO	-		M14242	-	-	-	-	-	-	-	-0.28	0.81	10.3	10.3	10.3	10.3	10.3	10.3	10.3	10.3	10.3	10.3	10.3	10.3	10.3	10.3	10.3	10.3	0.0	0.0	0.0	0.0	0.0	0.0	0.0	0.0	0.0	0.0	0.0	0.0	0.0	0.0	0.0	0.0	9.43	9.43	9.43	9.43	9.43
CCCCOCCO	-		M8709	-	-	-	-	-	-	-	0.78	-0.19	14.4	14.4	14.4	14.4	14.4	14.4	14.4	14.4	14.4	14.4	14.4	14.4	14.4	14.4	14.4	14.4	0.0	0.0	0.0	0.0	0.0	0.0	0.0	0.0	0.0	0.0	0.0	0.0	0.0	0.0	0.0	0.0	13.1	13.1	13.1	13.1	13.1
CCOCCOCCO	-		M18791	-	-	-	-	-	-	-	-0.16	0.12	15.5	15.5	15.5	15.5	15.5	15.5	15.5	15.5	15.5	15.5	15.5	15.5	15.5	15.5	15.5	15.5	0.0	0.0	0.0	0.0	0.0	0.0	0.0	0.0	0.0	0.0	0.0	0.0	0.0	0.0	0.0	0.0	13.8	13.8	13.8	13.8	13.8
OCCOC1=CC=CC=C1	-		M9010	-	-	-	-	-	-	-	1.22	-0.76	14.9	14.9	14.9	14.9	14.9	14.9	14.9	14.9	14.9	14.9	14.9	14.9	14.9	14.9	14.9	14.9	0.0	0.0	0.0	0.0	0.0	0.0	0.0	0.0	0.0	0.0	0.0	0.0	0.0	0.0	0.0	0.0	15.3	15.3	15.3	15.3	15.3
CCCCOCCOCCOC(C)=O	-		M19189	-	-	-	-	-	-	-	1.42	-2.08	24.0	24.0	24.0	24.0	24.0	24.0	24.0	24.0	24.0	24.0	24.0	24.0	24.0	24.0	24.0	24.0	0.0	0.0	0.0	0.0	0.0	0.0	0.0	0.0	0.0	0.0	0.0	0.0	0.0	0.0	0.0	0.0	21.3	21.3	21.3	21.3	21.3
CCCOC1=CC=C(O)C=C1	-		M5585	-	-	-	-	-	-	-	2.45	-1.66	16.9	16.9	16.9	16.9	16.9	16.9	16.9	16.9	16.9	16.9	16.9	16.5	16.5	16.5	16.5	16.5	0.0	0.0	0.0	0.0	0.0	0.0	0.0	0.0	0.0	0.0	0.0	-1.0	-1.0	-1.0	-1.0	-1.0	17.1	17.1	17.1	17.1	17.1
CCCCCCCCCCCCCCCCCCOCCO	-		M70733	-	-	-	-	-	-	-	8.21	-6.8	44.1	44.1	44.1	44.1	44.1	44.1	44.1	44.1	44.1	44.1	44.1	44.1	44.1	44.1	44.1	44.1	0.0	0.0	0.0	0.0	0.0	0.0	0.0	0.0	0.0	0.0	0.0	0.0	0.0	0.0	0.0	0.0	38.9	38.9	38.9	38.9	38.9
CCCCCCCCCC1=CC=C(OCCOCCOCCOCCOCCOCCOCCOCCOCCO)C=C1	-		M82558	-	-	-	-	-	-	-	3.48	-6.46	77.1	77.1	77.1	77.1	77.1	77.1	77.1	77.1	77.1	77.1	77.1	77.1	77.1	77.1	77.1	77.1	0.0	0.0	0.0	0.0	0.0	0.0	0.0	0.0	0.0	0.0	0.0	0.0	0.0	0.0	0.0	0.0	66.8	66.8	66.8	66.8	66.8
CCCOCCO	-		M27417	-	-	-	-	-	-	-	0.23	0.29	12.3	12.3	12.3	12.3	12.3	12.3	12.3	12.3	12.3	12.3	12.3	12.3	12.3	12.3	12.3	12.3	0.0	0.0	0.0	0.0	0.0	0.0	0.0	0.0	0.0	0.0	0.0	0.0	0.0	0.0	0.0	0.0	11.3	11.3	11.3	11.3	11.3
CCCCCCCCCCCCOCCOCCOCCO	-		M72292	-	-	-	-	-	-	-	4.55	-5.47	42.1	42.1	42.1	42.1	42.1	42.1	42.1	42.1	42.1	42.1	42.1	42.1	42.1	42.1	42.1	42.1	0.0	0.0	0.0	0.0	0.0	0.0	0.0	0.0	0.0	0.0	0.0	0.0	0.0	0.0	0.0	0.0	36.6	36.6	36.6	36.6	36.6
CCCCCCCCCCCCOCCOCCOCCOCCOCCOCCOCCOCCO	-		M608297	-	-	-	-	-	-	-	3.4	-6.21	69.1	69.1	69.1	69.1	69.1	69.1	69.1	69.1	69.1	69.1	69.1	69.1	69.1	69.1	69.1	69.1	0.0	0.0	0.0	0.0	0.0	0.0	0.0	0.0	0.0	0.0	0.0	0.0	0.0	0.0	0.0	0.0	58.5	58.5	58.5	58.5	58.5
CCC(O)OCCCOC	-		M991073	-	-	-	-	-	-	-	0.26	-0.13	17.2	17.2	17.2	17.2	17.2	17.2	17.2	17.2	17.2	17.2	17.2	17.2	17.2	17.2	16.8	16.8	0.0	0.0	0.0	0.0	0.0	0.0	0.0	0.0	0.0	0.0	0.0	0.0	0.0	0.0	-1.0	-1.0	15.6	15.6	15.6	15.6	15.6
OP(O)(O)=O.CCCCCCCCC=CCCCCCCCCOCCO	-		M110497	-	-	-	-	-	-	-	7.94	-6.86	43.1	43.1	43.1	43.1	43.1	43.1	43.1	43.1	43.1	43.1	43.1	43.1	43.1	43.1	43.1	43.1	0.0	0.0	0.0	0.0	0.0	0.0	0.0	0.0	0.0	0.0	0.0	0.0	0.0	0.0	0.0	0.0	38.7	38.7	38.7	38.7	38.7
CC(C)NCC(O)COC1=CC=CC2=CC=CC=C12	-		M383	-	-	-	-	-	-	-	3.03	-3.53	30.3	30.3	30.3	30.3	30.3	30.3	30.3	30.3	30.3	30.3	30.3	30.0	30.0	30.0	30.0	30.0	1.0	1.0	1.0	1.0	1.0	1.0	1.0	1.0	1.0	1.0	1.0	0.0	0.0	0.0	0.0	0.0	31.7	31.7	31.7	31.7	31.7
CCCCCCCCCCCCCCCCOCCOCCO	-		M67039119	-	-	-	-	-	-	-	7.13	-6.41	45.3	45.3	45.3	45.3	45.3	45.3	45.3	45.3	45.3	45.3	45.3	45.3	45.3	45.3	45.3	45.3	0.0	0.0	0.0	0.0	0.0	0.0	0.0	0.0	0.0	0.0	0.0	0.0	0.0	0.0	0.0	0.0	39.6	39.6	39.6	39.6	39.6
CCOCC	-		M10050	-	-	-	-	-	-	-	1.12	-0.28	9.33	9.33	9.33	9.33	9.33	9.33	9.33	9.33	9.33	9.33	9.33	9.33	9.33	9.33	9.33	9.33	0.0	0.0	0.0	0.0	0.0	0.0	0.0	0.0	0.0	0.0	0.0	0.0	0.0	0.0	0.0	0.0	8.79	8.79	8.79	8.79	8.79
CCCCCCCCCCCCOCCOCCOCCOCCOCCOCCOCCOCCOCCOCCOCCOCCOCCOCCOCCOCCOCCOCCOCCOCCOCCOCCOCCO	-		M541243	-	-	-	-	-	-	-- MAX. NUMBER OF ATOMS ALLOWED: 120	-	-	-	-	-	-	-	-	-	-	-	-	-	-	-	-	-	-	-	-	-	-	-	-	-	-	-	-	-	-	-	-	-	-	-	-	-	-	-
CCCCCCCCCCCCOCCO	-		M74401	-	-	-	-	-	-	-	5.15	-5.09	31.2	31.2	31.2	31.2	31.2	31.2	31.2	31.2	31.2	31.2	31.2	31.2	31.2	31.2	31.2	31.2	0.0	0.0	0.0	0.0	0.0	0.0	0.0	0.0	0.0	0.0	0.0	0.0	0.0	0.0	0.0	0.0	27.8	27.8	27.8	27.8	27.8
CCCCCCCCC=CCCCCCCCCOCCO	-		M998434	-	-	-	-	-	-	-	7.94	-6.86	43.1	43.1	43.1	43.1	43.1	43.1	43.1	43.1	43.1	43.1	43.1	43.1	43.1	43.1	43.1	43.1	0.0	0.0	0.0	0.0	0.0	0.0	0.0	0.0	0.0	0.0	0.0	0.0	0.0	0.0	0.0	0.0	38.7	38.7	38.7	38.7	38.7
CCCCCCCCCCCCCCC(O)=O	-		M12512	-	-	-	-	-	-	-	6.65	-5.86	31.8	32.2	32.2	32.2	32.2	32.2	31.8	31.8	31.8	31.8	31.8	31.8	31.8	31.8	31.8	31.8	-1.0	0.0	0.0	0.0	0.0	0.0	-1.0	-1.0	-1.0	-1.0	-1.0	-1.0	-1.0	-1.0	-1.0	-1.0	28.8	28.9	28.9	28.9	28.9
CCCC(O)=O	-		M2541	-	-	-	-	-	-	-	0.79	0.43	8.8	9.22	9.22	9.22	9.22	9.22	8.8	8.8	8.8	8.8	8.8	8.8	8.8	8.8	8.8	8.8	-1.0	0.0	0.0	0.0	0.0	0.0	-1.0	-1.0	-1.0	-1.0	-1.0	-1.0	-1.0	-1.0	-1.0	-1.0	8.53	8.65	8.65	8.65	8.65
CCCCC(O)=O	-		M7522	-	-	-	-	-	-	-	1.35	-0.4	10.8	11.2	11.2	11.2	11.2	11.2	11.2	10.8	10.8	10.8	10.8	10.8	10.8	10.8	10.8	10.8	-1.0	0.0	0.0	0.0	0.0	0.0	0.0	-1.0	-1.0	-1.0	-1.0	-1.0	-1.0	-1.0	-1.0	-1.0	10.4	10.5	10.5	10.5	10.5
CCCCCCC(O)=O	-		M6894	-	-	-	-	-	-	-	2.41	-1.64	14.9	15.3	15.3	15.3	15.3	15.3	15.3	14.9	14.9	14.9	14.9	14.9	14.9	14.9	14.9	14.9	-1.0	0.0	0.0	0.0	0.0	0.0	0.0	-1.0	-1.0	-1.0	-1.0	-1.0	-1.0	-1.0	-1.0	-1.0	14.0	14.1	14.1	14.1	14.1
CCCCCCCCC(O)=O	-		M2478	-	-	-	-	-	-	-	3.47	-2.75	19.1	19.5	19.5	19.5	19.5	19.5	19.5	19.1	19.1	19.1	19.1	19.1	19.1	19.1	19.1	19.1	-1.0	0.0	0.0	0.0	0.0	0.0	0.0	-1.0	-1.0	-1.0	-1.0	-1.0	-1.0	-1.0	-1.0	-1.0	17.7	17.8	17.8	17.8	17.8
CCCCCCCCCCC(O)=O	-		M14035	-	-	-	-	-	-	-	4.49	-3.91	23.3	23.7	23.7	23.7	23.7	23.7	23.3	23.3	23.3	23.3	23.3	23.3	23.3	23.3	23.3	23.3	-1.0	0.0	0.0	0.0	0.0	0.0	-1.0	-1.0	-1.0	-1.0	-1.0	-1.0	-1.0	-1.0	-1.0	-1.0	21.4	21.5	21.5	21.5	21.5
CCCCCCCCC=CCCCCCCCC(O)=O	-		M18845	-	-	-	-	-	-	-	7.68	-6.37	37.2	37.6	37.6	37.6	37.6	37.6	37.2	37.2	37.2	37.2	37.2	37.2	37.2	37.2	37.2	37.2	-1.0	0.0	0.0	0.0	0.0	0.0	-1.0	-1.0	-1.0	-1.0	-1.0	-1.0	-1.0	-1.0	-1.0	-1.0	34.1	34.2	34.2	34.2	34.2
CCCCCCCCCCCCCCCCCCCCCC(O)=O	-		M18848	-	-	-	-	-	-	-	9.19	-7.05	46.8	47.2	47.2	47.2	47.2	47.2	46.8	46.8	46.8	46.8	46.8	46.8	46.8	46.8	46.8	46.8	-1.0	0.0	0.0	0.0	0.0	0.0	-1.0	-1.0	-1.0	-1.0	-1.0	-1.0	-1.0	-1.0	-1.0	-1.0	41.7	41.8	41.8	41.8	41.8
CCCCCCCCC=CCCCCCCCCCCCC(O)=O	-		M18849	-	-	-	-	-	-	-	8.97	-7.18	45.7	46.2	46.2	46.2	46.2	46.2	45.7	45.7	45.7	45.7	45.7	45.7	45.7	45.7	45.7	45.7	-1.0	0.0	0.0	0.0	0.0	0.0	-1.0	-1.0	-1.0	-1.0	-1.0	-1.0	-1.0	-1.0	-1.0	-1.0	41.4	41.5	41.5	41.5	41.5
CCCC(C)(C)C(O)=O	-		M24798	-	-	-	-	-	-	-	2.32	-1.23	14.4	14.9	14.9	14.9	14.9	14.9	14.9	14.4	14.4	14.4	14.4	14.4	14.4	14.4	14.4	14.4	-1.0	0.0	0.0	0.0	0.0	0.0	0.0	-1.0	-1.0	-1.0	-1.0	-1.0	-1.0	-1.0	-1.0	-1.0	14.0	14.1	14.1	14.1	14.1
CCCCCCCC(O)=O	-		M12676	-	-	-	-	-	-	-	2.92	-2.2	17.0	17.4	17.4	17.4	17.4	17.4	17.4	17.0	17.0	17.0	17.0	17.0	17.0	17.0	17.0	17.0	-1.0	0.0	0.0	0.0	0.0	0.0	0.0	-1.0	-1.0	-1.0	-1.0	-1.0	-1.0	-1.0	-1.0	-1.0	15.9	16.0	16.0	16.0	16.0
CCCCCCC(O)CC=CCCCCCCCC(O)=O	-		M19558	-	-	-	-	-	-	-	6.14	-5.08	37.9	38.4	38.4	38.4	38.4	38.4	37.9	37.9	37.9	37.9	37.9	37.9	37.9	37.9	37.9	37.9	-1.0	0.0	0.0	0.0	0.0	0.0	-1.0	-1.0	-1.0	-1.0	-1.0	-1.0	-1.0	-1.0	-1.0	-1.0	34.7	34.8	34.8	34.8	34.8
CCCCCC(O)=O	-		M2941	-	-	-	-	-	-	-	1.88	-1.08	12.8	13.3	13.3	13.3	13.3	13.3	13.3	12.8	12.8	12.8	12.8	12.8	12.8	12.8	12.8	12.8	-1.0	0.0	0.0	0.0	0.0	0.0	0.0	-1.0	-1.0	-1.0	-1.0	-1.0	-1.0	-1.0	-1.0	-1.0	12.2	12.3	12.3	12.3	12.3
CCCCCC(C)(C)C(O)=O	-		M2670895	-	-	-	-	-	-	-	3.22	-2.47	18.5	19.0	19.0	19.0	19.0	19.0	19.0	18.5	18.5	18.5	18.5	18.5	18.5	18.5	18.5	18.5	-1.0	0.0	0.0	0.0	0.0	0.0	0.0	-1.0	-1.0	-1.0	-1.0	-1.0	-1.0	-1.0	-1.0	-1.0	17.7	17.8	17.8	17.8	17.8
CCCCCCCCCCCC(O)=O	-		M8720	-	-	-	-	-	-	-	5.13	-4.3	25.4	25.8	25.8	25.8	25.8	25.8	25.4	25.4	25.4	25.4	25.4	25.4	25.4	25.4	25.4	25.4	-1.0	0.0	0.0	0.0	0.0	0.0	-1.0	-1.0	-1.0	-1.0	-1.0	-1.0	-1.0	-1.0	-1.0	-1.0	23.2	23.3	23.3	23.3	23.3
CCCCCCCCCC(CCCCCCC)C(O)=O	-		M13043722	-	-	-	-	-	-	-	7.63	-6.12	37.6	38.0	38.0	38.0	38.0	38.0	38.0	37.6	37.6	37.6	37.6	37.6	37.6	37.6	37.6	37.6	-1.0	0.0	0.0	0.0	0.0	0.0	0.0	-1.0	-1.0	-1.0	-1.0	-1.0	-1.0	-1.0	-1.0	-1.0	34.3	34.4	34.4	34.4	34.4
CCCCCCC(C)(C)C(O)=O	-		M98443	-	-	-	-	-	-	-	3.72	-3.06	20.5	21.0	21.0	21.0	21.0	21.0	21.0	20.5	20.5	20.5	20.5	20.5	20.5	20.5	20.5	20.5	-1.0	0.0	0.0	0.0	0.0	0.0	0.0	-1.0	-1.0	-1.0	-1.0	-1.0	-1.0	-1.0	-1.0	-1.0	19.5	19.7	19.7	19.7	19.7
CCCCCCCCCC(O)=O	-		M3223	-	-	-	-	-	-	-	3.93	-3.26	21.1	21.6	21.6	21.6	21.6	21.6	21.1	21.1	21.1	21.1	21.1	21.1	21.1	21.1	21.1	21.1	-1.0	0.0	0.0	0.0	0.0	0.0	-1.0	-1.0	-1.0	-1.0	-1.0	-1.0	-1.0	-1.0	-1.0	-1.0	19.5	19.7	19.7	19.7	19.7
CCCCCCC=CCCCCCCCC(O)=O	-		M20289	-	-	-	-	-	-	-	6.71	-5.76	32.9	33.4	33.4	33.4	33.4	33.4	32.9	32.9	32.9	32.9	32.9	32.9	32.9	32.9	32.9	32.9	-1.0	0.0	0.0	0.0	0.0	0.0	-1.0	-1.0	-1.0	-1.0	-1.0	-1.0	-1.0	-1.0	-1.0	-1.0	30.4	30.5	30.5	30.5	30.5
CCC=CCC=CCC=CCCCCCCCC(O)=O	-		M20585	-	-	-	-	-	-	-	6.62	-6.02	34.3	34.8	34.8	34.8	34.8	34.8	34.3	34.3	34.3	34.3	34.3	34.3	34.3	34.3	34.3	34.3	-1.0	0.0	0.0	0.0	0.0	0.0	-1.0	-1.0	-1.0	-1.0	-1.0	-1.0	-1.0	-1.0	-1.0	-1.0	33.6	33.7	33.7	33.7	33.7
CCCCCCC=CCCCCCCCCCC(O)=O	-		M1016515	-	-	-	-	-	-	-	7.66	-6.36	37.2	37.6	37.6	37.6	37.6	37.6	37.2	37.2	37.2	37.2	37.2	37.2	37.2	37.2	37.2	37.2	-1.0	0.0	0.0	0.0	0.0	0.0	-1.0	-1.0	-1.0	-1.0	-1.0	-1.0	-1.0	-1.0	-1.0	-1.0	34.1	34.2	34.2	34.2	34.2
CCCCCCCCCCCCCCCCCCCC(O)=O	-		M21034	-	-	-	-	-	-	-	8.53	-6.8	42.5	42.9	42.9	42.9	42.9	42.9	42.5	42.5	42.5	42.5	42.5	42.5	42.5	42.5	42.5	42.5	-1.0	0.0	0.0	0.0	0.0	0.0	-1.0	-1.0	-1.0	-1.0	-1.0	-1.0	-1.0	-1.0	-1.0	-1.0	38.0	38.1	38.1	38.1	38.1
CCCCCCCCCCCCCC(O)=O	-		M10792	-	-	-	-	-	-	-	6.1	-5.13	29.6	30.1	30.1	30.1	30.1	30.1	29.6	29.6	29.6	29.6	29.6	29.6	29.6	29.6	29.6	29.6	-1.0	0.0	0.0	0.0	0.0	0.0	-1.0	-1.0	-1.0	-1.0	-1.0	-1.0	-1.0	-1.0	-1.0	-1.0	26.9	27.0	27.0	27.0	27.0
CCCCC=CCCCCCCCC(O)=O	-		M1000711	-	-	-	-	-	-	-	5.69	-5.0	28.7	29.1	29.1	29.1	29.1	29.1	28.7	28.7	28.7	28.7	28.7	28.7	28.7	28.7	28.7	28.7	-1.0	0.0	0.0	0.0	0.0	0.0	-1.0	-1.0	-1.0	-1.0	-1.0	-1.0	-1.0	-1.0	-1.0	-1.0	26.7	26.8	26.8	26.8	26.8
CCCCCCCCC=CCCCCCCCCCC(O)=O	-		M84252835	-	-	-	-	-	-	-	8.4	-6.8	41.4	41.9	41.9	41.9	41.9	41.9	41.4	41.4	41.4	41.4	41.4	41.4	41.4	41.4	41.4	41.4	-1.0	0.0	0.0	0.0	0.0	0.0	-1.0	-1.0	-1.0	-1.0	-1.0	-1.0	-1.0	-1.0	-1.0	-1.0	37.8	37.9	37.9	37.9	37.9
CCCCCCCCCCCCCCCCCCCCCCCC(O)=O	-		M21744	-	-	-	-	-	-	-	9.56	-7.21	51.1	51.5	51.5	51.5	51.5	51.5	51.1	51.1	51.1	51.1	51.1	51.1	51.1	51.1	51.1	51.1	-1.0	0.0	0.0	0.0	0.0	0.0	-1.0	-1.0	-1.0	-1.0	-1.0	-1.0	-1.0	-1.0	-1.0	-1.0	45.4	45.5	45.5	45.5	45.5
CCCCCCCCCCCCCCCC(O)=O	-		M4566	-	-	-	-	-	-	-	7.23	-5.8	33.9	34.4	34.4	34.4	34.4	34.4	33.9	33.9	33.9	33.9	33.9	33.9	33.9	33.9	33.9	33.9	-1.0	0.0	0.0	0.0	0.0	0.0	-1.0	-1.0	-1.0	-1.0	-1.0	-1.0	-1.0	-1.0	-1.0	-1.0	30.6	30.7	30.7	30.7	30.7
CCCCCCCCCCCCCCCCCC(O)=O	-		M9168	-	-	-	-	-	-	-	8.03	-6.63	38.2	38.6	38.6	38.6	38.6	38.6	38.2	38.2	38.2	38.2	38.2	38.2	38.2	38.2	38.2	38.2	-1.0	0.0	0.0	0.0	0.0	0.0	-1.0	-1.0	-1.0	-1.0	-1.0	-1.0	-1.0	-1.0	-1.0	-1.0	34.3	34.4	34.4	34.4	34.4
CCCCCCCCCCCC=CCCCCC(O)=O	-		M22097	-	-	-	-	-	-	-	7.72	-6.39	37.2	37.7	37.7	37.7	37.7	37.7	37.2	37.2	37.2	37.2	37.2	37.2	37.2	37.2	37.2	37.2	-1.0	0.0	0.0	0.0	0.0	0.0	-1.0	-1.0	-1.0	-1.0	-1.0	-1.0	-1.0	-1.0	-1.0	-1.0	34.1	34.2	34.2	34.2	34.2
CCCCCC=CCC=CCCCCCCCC(O)=O	-		M17226	-	-	-	-	-	-	-	7.06	-6.26	35.0	35.5	35.5	35.5	35.5	35.5	35.0	35.0	35.0	35.0	35.0	35.0	35.0	35.0	35.0	35.0	-1.0	0.0	0.0	0.0	0.0	0.0	-1.0	-1.0	-1.0	-1.0	-1.0	-1.0	-1.0	-1.0	-1.0	-1.0	33.8	33.9	33.9	33.9	33.9
CCCCCCCCCCCCC(O)=O	-		M23093	-	-	-	-	-	-	-	5.57	-4.74	27.5	28.0	28.0	28.0	28.0	28.0	27.5	27.5	27.5	27.5	27.5	27.5	27.5	27.5	27.5	27.5	-1.0	0.0	0.0	0.0	0.0	0.0	-1.0	-1.0	-1.0	-1.0	-1.0	-1.0	-1.0	-1.0	-1.0	-1.0	25.1	25.2	25.2	25.2	25.2
OB(O)O	-		M5551	-	-	-	-	-	-	-	-1.27	-0.42	5.15	5.15	5.15	5.15	5.15	5.15	5.15	5.15	5.15	5.15	4.78	4.78	4.78	4.78	4.45	4.45	0.0	0.0	0.0	0.0	0.0	0.0	0.0	0.0	0.0	0.0	-1.0	-1.0	-1.0	-1.0	-2.0	-2.0	4.73	4.73	4.73	4.73	4.73
O	-		M13042	-	-	-	-	-	-	-	-1.3	-0.42	1.51	1.51	1.51	1.51	1.51	1.51	1.51	1.51	1.51	1.51	1.51	1.51	1.51	1.51	1.51	1.51	0.0	0.0	0.0	0.0	0.0	0.0	0.0	0.0	0.0	0.0	0.0	0.0	0.0	0.0	0.0	0.0	1.47	1.47	1.47	1.47	1.47
C=CCCCCC(=O)N1CCOCC1	-		M98434616	-	-	-	-	-	-	-	1.51	-1.4	23.0	23.0	23.0	23.0	23.0	23.0	23.0	23.0	23.0	23.0	23.0	23.0	23.0	23.0	23.0	23.0	0.0	0.0	0.0	0.0	0.0	0.0	0.0	0.0	0.0	0.0	0.0	0.0	0.0	0.0	0.0	0.0	21.9	21.9	21.9	21.9	21.9
C=CCCCCCC(=O)N1CCOCC1	-		M98434620	-	-	-	-	-	-	-	2.03	-1.96	24.7	24.7	24.7	24.7	24.7	24.7	24.7	24.7	24.7	24.7	24.7	24.7	24.7	24.7	24.7	24.7	0.0	0.0	0.0	0.0	0.0	0.0	0.0	0.0	0.0	0.0	0.0	0.0	0.0	0.0	0.0	0.0	23.8	23.8	23.8	23.8	23.8
C=CCCCCCCC(=O)N1CCOCC1	-		M98434624	-	-	-	-	-	-	-	2.56	-2.54	27.2	27.2	27.2	27.2	27.2	27.2	27.2	27.2	27.2	27.2	27.2	27.2	27.2	27.2	27.2	27.2	0.0	0.0	0.0	0.0	0.0	0.0	0.0	0.0	0.0	0.0	0.0	0.0	0.0	0.0	0.0	0.0	25.6	25.6	25.6	25.6	25.6
CCCCCCC=C=CC(=O)N1CCOCC1	-		M98434627	-	-	-	-	-	-	-	3.37	-2.6	28.5	28.8	28.8	28.5	28.5	28.5	28.5	28.5	28.5	28.5	28.5	28.5	28.5	28.5	28.5	28.5	0.0	1.0	1.0	0.0	0.0	0.0	0.0	0.0	0.0	0.0	0.0	0.0	0.0	0.0	0.0	0.0	26.9	27.4	27.4	26.9	26.9
C=CCCCCCCCC(=O)N1CCOCC1	-		M98434630	-	-	-	-	-	-	-	3.13	-3.16	28.9	28.9	28.9	28.9	28.9	28.9	28.9	28.9	28.9	28.9	28.9	28.9	28.9	28.9	28.9	28.9	0.0	0.0	0.0	0.0	0.0	0.0	0.0	0.0	0.0	0.0	0.0	0.0	0.0	0.0	0.0	0.0	27.4	27.4	27.4	27.4	27.4
CCCCCCCCC=CC(=O)N1CCOCC1	-		M98434635	-	-	-	-	-	-	-	3.99	-3.77	31.8	32.2	32.2	31.8	31.8	31.8	31.8	31.8	31.8	31.8	31.8	31.8	31.8	31.8	31.8	31.8	0.0	1.0	1.0	0.0	0.0	0.0	0.0	0.0	0.0	0.0	0.0	0.0	0.0	0.0	0.0	0.0	29.3	29.8	29.8	29.3	29.3
CCCCCCCCCC(=O)N1CC(C)OC(C)C1	-		M98434651	-	-	-	-	-	-	-	4.46	-3.75	34.0	34.4	34.0	34.0	34.0	34.0	34.0	34.0	34.0	34.0	34.0	34.0	34.0	34.0	34.0	34.0	0.0	1.0	0.0	0.0	0.0	0.0	0.0	0.0	0.0	0.0	0.0	0.0	0.0	0.0	0.0	0.0	31.4	31.9	31.4	31.4	31.4
C=CCCCCCCCCCCC(=O)N1CCOCC1	-		M98434659	-	-	-	-	-	-	-	4.33	-4.89	35.7	35.7	35.7	35.7	35.7	35.7	35.7	35.7	35.7	35.7	35.7	35.7	35.7	35.7	35.7	35.7	0.0	0.0	0.0	0.0	0.0	0.0	0.0	0.0	0.0	0.0	0.0	0.0	0.0	0.0	0.0	0.0	33.0	33.0	33.0	33.0	33.0
CCCCCCCCCCC(=O)N1CC(C)OC(C)C1	-		M98434668	-	-	-	-	-	-	-	4.68	-4.41	36.7	37.0	36.7	36.7	36.7	36.7	36.7	36.7	36.7	36.7	36.7	36.7	36.7	36.7	36.7	36.7	0.0	1.0	0.0	0.0	0.0	0.0	0.0	0.0	0.0	0.0	0.0	0.0	0.0	0.0	0.0	0.0	33.2	33.7	33.2	33.2	33.2
CC=CCCCCCCCCC(=O)N1CC(C)OC(C)C1	-		M98434672	-	-	-	-	-	-	-	5.08	-5.05	37.6	38.0	37.6	37.6	37.6	37.6	37.6	37.6	37.6	37.6	37.6	37.6	37.6	37.6	37.6	37.6	0.0	1.0	0.0	0.0	0.0	0.0	0.0	0.0	0.0	0.0	0.0	0.0	0.0	0.0	0.0	0.0	34.8	35.3	34.8	34.8	34.8
C=CCCCCCCCCCCCC(=O)N1CCOCC1	-		M98434673	-	-	-	-	-	-	-	4.63	-5.33	37.4	37.4	37.4	37.4	37.4	37.4	37.4	37.4	37.4	37.4	37.4	37.4	37.4	37.4	37.4	37.4	0.0	0.0	0.0	0.0	0.0	0.0	0.0	0.0	0.0	0.0	0.0	0.0	0.0	0.0	0.0	0.0	34.8	34.8	34.8	34.8	34.8
CCCCCCCCCCCC(=O)N1CC(C)OC(C)C1	-		M98434680	-	-	-	-	-	-	-	4.72	-5.08	38.3	38.6	38.3	38.3	38.3	38.3	38.3	38.3	38.3	38.3	38.3	38.3	38.3	38.3	38.3	38.3	0.0	1.0	0.0	0.0	0.0	0.0	0.0	0.0	0.0	0.0	0.0	0.0	0.0	0.0	0.0	0.0	35.1	35.6	35.1	35.1	35.1
C=CCCCCCCCCCCCCC(=O)N1CCOCC1	-		M98434683	-	-	-	-	-	-	-	4.95	-5.78	40.0	40.0	40.0	40.0	40.0	40.0	40.0	40.0	40.0	40.0	40.0	40.0	40.0	40.0	40.0	40.0	0.0	0.0	0.0	0.0	0.0	0.0	0.0	0.0	0.0	0.0	0.0	0.0	0.0	0.0	0.0	0.0	36.7	36.7	36.7	36.7	36.7
CCCCCCCCCCCCC(=O)N1CC(C)OC(C)C1	-		M98434693	-	-	-	-	-	-	-	5.0	-5.64	41.0	41.3	41.0	41.0	41.0	41.0	41.0	41.0	41.0	41.0	41.0	41.0	41.0	41.0	41.0	41.0	0.0	1.0	0.0	0.0	0.0	0.0	0.0	0.0	0.0	0.0	0.0	0.0	0.0	0.0	0.0	0.0	36.9	37.4	36.9	36.9	36.9
CCCCCCCCCCCCCCC(=O)N1CCOCC1	-		M98434694	-	-	-	-	-	-	-	5.16	-5.79	40.9	40.9	40.9	40.9	40.9	40.9	40.9	40.9	40.9	40.9	40.9	40.9	40.9	40.9	40.9	40.9	0.0	0.0	0.0	0.0	0.0	0.0	0.0	0.0	0.0	0.0	0.0	0.0	0.0	0.0	0.0	0.0	36.9	36.9	36.9	36.9	36.9
CC=CCCCCCCCCCCC(=O)N1CC(C)OC(C)C1	-		M98434699	-	-	-	-	-	-	-	5.8	-6.14	41.9	42.3	41.9	41.9	41.9	41.9	41.9	41.9	41.9	41.9	41.9	41.9	41.9	41.9	41.9	41.9	0.0	1.0	0.0	0.0	0.0	0.0	0.0	0.0	0.0	0.0	0.0	0.0	0.0	0.0	0.0	0.0	38.5	39.0	38.5	38.5	38.5
C=CCCCCCCCCCCCCCC(=O)N1CCOCC1	-		M98434700	-	-	-	-	-	-	at chemaxon.calculations.ProjectedSurfaceArea.scanN(ProjectedSurfaceArea.java:180) at chemaxon.calculations.ProjectedSurfaceArea.run(ProjectedSurfaceArea.java:215) at chemaxon.calculations.Geometry.calculateMoleculeProjection(Geometry.java:335) at chemaxon.marvin.calculations.GeometryPlugin.run(GeometryPlugin.java:705) at chemaxon.marvin.plugin.concurrent.PluginWorkUnit.call(PluginWorkUnit.java:8…	-	-	-	-	-	-	-	-	-	-	-	-	-	-	-	-	-	-	-	-	-	-	-	-	-	-	-	-	-	-	-	-	-	-	-	-	-	-	-
CCCCCCCCCCCCCC(=O)N1CC(C)OC(C)C1	-		M98434708	-	-	-	-	-	-	-	5.43	-6.07	42.5	42.9	42.5	42.5	42.5	42.5	42.5	42.5	42.5	42.5	42.5	42.5	42.5	42.5	42.5	42.5	0.0	1.0	0.0	0.0	0.0	0.0	0.0	0.0	0.0	0.0	0.0	0.0	0.0	0.0	0.0	0.0	38.7	39.2	38.7	38.7	38.7
CCCCCCCCCCCCCCCCC(=O)N1CCOCC1	-		M98434719	-	-	-	-	-	-	-	5.87	-6.52	45.3	45.3	45.3	45.3	45.3	45.3	45.3	45.3	45.3	45.3	45.3	45.3	45.3	45.3	45.3	45.3	0.0	0.0	0.0	0.0	0.0	0.0	0.0	0.0	0.0	0.0	0.0	0.0	0.0	0.0	0.0	0.0	40.6	40.6	40.6	40.6	40.6
CCCCCC=CCCCCCCCCC(=O)N1CC(C)OC(C)C1	-		M98434721	-	-	-	-	-	-	-	6.7	-6.69	45.9	46.2	45.9	45.9	45.9	45.9	45.9	45.9	45.9	45.9	45.9	45.9	45.9	45.9	45.9	45.9	0.0	1.0	0.0	0.0	0.0	0.0	0.0	0.0	0.0	0.0	0.0	0.0	0.0	0.0	0.0	0.0	42.2	42.7	42.2	42.2	42.2
C=CCCCCCCCCCCCCCCCC(=O)N1CCOCC1	-		M98434722	-	-	-	-	-	-	-	6.22	-6.68	46.0	46.0	46.0	46.0	46.0	46.0	46.0	46.0	46.0	46.0	46.0	46.0	46.0	46.0	46.0	46.0	0.0	0.0	0.0	0.0	0.0	0.0	0.0	0.0	0.0	0.0	0.0	0.0	0.0	0.0	0.0	0.0	42.2	42.2	42.2	42.2	42.2
CCCCCCCCCCCCCCCC(=O)N1CC(C)OC(C)C1	-		M98434726	-	-	-	-	-	-	-	6.16	-6.67	47.0	47.3	47.0	47.0	47.0	47.0	47.0	47.0	47.0	47.0	47.0	47.0	47.0	47.0	47.0	47.0	0.0	1.0	0.0	0.0	0.0	0.0	0.0	0.0	0.0	0.0	0.0	0.0	0.0	0.0	0.0	0.0	42.4	42.9	42.4	42.4	42.4
CCCCCCCC=CCCCCCCCCC(=O)N1CC(C)OC(C)C1	-		M98434736	-	-	-	-	-	-	-	7.52	-7.05	50.2	50.5	50.2	50.2	50.2	50.2	50.2	50.2	50.2	50.2	50.2	50.2	50.2	50.2	50.2	50.2	0.0	1.0	0.0	0.0	0.0	0.0	0.0	0.0	0.0	0.0	0.0	0.0	0.0	0.0	0.0	0.0	45.9	46.4	45.9	45.9	45.9
CCCCCCCCCCCCCCCCCC(=O)N1CC(C)OC(C)C1	-		M98434738	-	-	-	-	-	-	-	6.94	-6.86	51.2	51.6	51.2	51.2	51.2	51.2	51.2	51.2	51.2	51.2	51.2	51.2	51.2	51.2	51.2	51.2	0.0	1.0	0.0	0.0	0.0	0.0	0.0	0.0	0.0	0.0	0.0	0.0	0.0	0.0	0.0	0.0	46.1	46.6	46.1	46.1	46.1
CCCCC(N1CCOCC1)C(O)=O	-		M15055314	-	-	-	-	-	-	-	-0.78	-0.23	21.8	22.5	22.5	22.5	22.5	22.1	22.1	22.1	21.8	21.8	21.8	21.8	21.8	21.8	21.8	21.8	-1.0	1.0	1.0	1.0	1.0	0.0	0.0	0.0	-1.0	-1.0	-1.0	-1.0	-1.0	-1.0	-1.0	-1.0	21.1	21.1	21.1	21.1	21.1
CCCCCCC(N1CCOCC1)C(O)=O	-		M27309609	-	-	-	-	-	-	-	1.22	-1.11	26.0	26.8	26.8	26.8	26.8	26.4	26.4	26.4	26.0	26.0	26.0	26.0	26.0	26.0	26.0	26.0	-1.0	1.0	1.0	1.0	1.0	0.0	0.0	0.0	-1.0	-1.0	-1.0	-1.0	-1.0	-1.0	-1.0	-1.0	24.7	24.8	24.8	24.8	24.8
CCCCCCCCC(N1CCOCC1)C(O)=O	-		M95298785	-	-	-	-	-	-	-	3.48	-2.29	30.2	31.0	31.0	31.0	31.0	30.6	30.6	30.6	30.2	30.2	30.2	30.2	30.2	30.2	30.2	30.2	-1.0	1.0	1.0	1.0	1.0	0.0	0.0	0.0	-1.0	-1.0	-1.0	-1.0	-1.0	-1.0	-1.0	-1.0	28.4	28.5	28.5	28.5	28.5
CCCC(CCC)CCCC1CN(CCO)CCO1	-		M98434750	-	-	-	-	-	-	-	4.49	-3.71	34.8	35.0	35.0	35.0	35.0	35.0	35.0	35.0	35.0	34.8	34.8	34.8	34.8	34.8	34.8	34.8	0.0	1.0	1.0	1.0	1.0	1.0	1.0	1.0	1.0	0.0	0.0	0.0	0.0	0.0	0.0	0.0	32.3	32.2	32.2	32.2	32.2
CCCCCCCCCCC(N1CCOCC1)C(O)=O	-		M98434752	-	-	-	-	-	-	-	4.38	-3.45	34.5	35.3	35.3	35.3	35.3	34.9	34.9	34.9	34.5	34.5	34.5	34.5	34.5	34.5	34.5	34.5	-1.0	1.0	1.0	1.0	1.0	0.0	0.0	0.0	-1.0	-1.0	-1.0	-1.0	-1.0	-1.0	-1.0	-1.0	32.1	32.1	32.1	32.1	32.1
CCCCCCCCCCCCC(N1CCOCC1)C(O)=O	-		M98434755	-	-	-	-	-	-	-	5.18	-4.41	38.7	39.5	39.5	39.5	39.5	39.1	39.1	39.1	38.7	38.7	38.7	38.7	38.7	38.7	38.7	38.7	-1.0	1.0	1.0	1.0	1.0	0.0	0.0	0.0	-1.0	-1.0	-1.0	-1.0	-1.0	-1.0	-1.0	-1.0	35.8	35.8	35.8	35.8	35.8
CCCCCCCCCCCC(=S)N1CCOCC1	-		M98434768	-	-	-	-	-	-	-	5.47	-5.16	36.2	36.2	36.2	36.2	36.2	36.2	36.2	36.2	36.2	36.2	36.2	36.2	36.2	36.2	36.2	36.2	0.0	0.0	0.0	0.0	0.0	0.0	0.0	0.0	0.0	0.0	0.0	0.0	0.0	0.0	0.0	0.0	34.8	34.8	34.8	34.8	34.8
CCCCCCCCCCCCN1CCOC(=O)C1=O	-		M98434667	-	-	-	-	-	-	-	4.74	-4.82	34.4	34.4	34.4	34.4	34.4	34.4	34.4	34.4	34.4	34.4	34.4	34.4	34.4	34.4	34.4	34.4	0.0	0.0	0.0	0.0	0.0	0.0	0.0	0.0	0.0	0.0	0.0	0.0	0.0	0.0	0.0	0.0	31.5	31.5	31.5	31.5	31.5
CCCCCCCCCCCCCCN1CCOC(=O)C1=O	-		M98434692	-	-	-	-	-	-	-	5.41	-5.75	38.7	38.7	38.7	38.7	38.7	38.7	38.7	38.7	38.7	38.7	38.7	38.7	38.7	38.7	38.7	38.7	0.0	0.0	0.0	0.0	0.0	0.0	0.0	0.0	0.0	0.0	0.0	0.0	0.0	0.0	0.0	0.0	35.1	35.1	35.1	35.1	35.1
CCCCCCCCCCCCC(=O)N1CCOCC1	-		M3309628	-	-	-	-	-	-	-	4.45	-4.69	36.7	36.7	36.7	36.7	36.7	36.7	36.7	36.7	36.7	36.7	36.7	36.7	36.7	36.7	36.7	36.7	0.0	0.0	0.0	0.0	0.0	0.0	0.0	0.0	0.0	0.0	0.0	0.0	0.0	0.0	0.0	0.0	33.2	33.2	33.2	33.2	33.2
CN1CCOCC1	-		M10411	-	-	-	-	-	-	-	-0.14	0.87	11.7	11.7	11.7	11.7	11.7	11.7	11.7	11.7	11.7	11.4	11.4	11.4	11.4	11.4	11.4	11.4	1.0	1.0	1.0	1.0	1.0	1.0	1.0	1.0	1.0	0.0	0.0	0.0	0.0	0.0	0.0	0.0	11.4	11.4	11.4	11.4	11.4
CCCCCCCCCCCCN1CCOCC1	-		M69703	-	-	-	-	-	-	-	5.51	-5.08	34.7	34.7	34.7	34.7	34.7	34.7	34.7	34.7	34.7	34.5	34.5	34.5	34.5	34.5	34.5	34.5	1.0	1.0	1.0	1.0	1.0	1.0	1.0	1.0	1.0	0.0	0.0	0.0	0.0	0.0	0.0	0.0	31.6	31.6	31.6	31.6	31.6
CCCCCCCCCCC(=O)N1CCOCC1	-		M37818	-	-	-	-	-	-	-	3.81	-3.83	32.4	32.4	32.4	32.4	32.4	32.4	32.4	32.4	32.4	32.4	32.4	32.4	32.4	32.4	32.4	32.4	0.0	0.0	0.0	0.0	0.0	0.0	0.0	0.0	0.0	0.0	0.0	0.0	0.0	0.0	0.0	0.0	29.5	29.5	29.5	29.5	29.5
C=CCCCCCCCCC(=O)N1CCOCC1	-		M61382656	-	-	-	-	-	-	-	3.61	-3.87	31.4	31.4	31.4	31.4	31.4	31.4	31.4	31.4	31.4	31.4	31.4	31.4	31.4	31.4	31.4	31.4	0.0	0.0	0.0	0.0	0.0	0.0	0.0	0.0	0.0	0.0	0.0	0.0	0.0	0.0	0.0	0.0	29.3	29.3	29.3	29.3	29.3
CCCCCCCCCCCCCCCCCC(=O)N1CCOCC1	-		M98434727	-	-	-	-	-	-	-	6.26	-6.69	47.0	47.0	47.0	47.0	47.0	47.0	47.0	47.0	47.0	47.0	47.0	47.0	47.0	47.0	47.0	47.0	0.0	0.0	0.0	0.0	0.0	0.0	0.0	0.0	0.0	0.0	0.0	0.0	0.0	0.0	0.0	0.0	42.4	42.4	42.4	42.4	42.4
CCCCCCCCCC(=O)N1CCOCC1	-		M928667	-	-	-	-	-	-	-	3.53	-3.18	29.9	29.9	29.9	29.9	29.9	29.9	29.9	29.9	29.9	29.9	29.9	29.9	29.9	29.9	29.9	29.9	0.0	0.0	0.0	0.0	0.0	0.0	0.0	0.0	0.0	0.0	0.0	0.0	0.0	0.0	0.0	0.0	27.7	27.7	27.7	27.7	27.7
CCCCCCCCCCCC(=O)N1CCOCC1	-		M15041056	-	-	-	-	-	-	-	4.11	-4.29	34.1	34.1	34.1	34.1	34.1	34.1	34.1	34.1	34.1	34.1	34.1	34.1	34.1	34.1	34.1	34.1	0.0	0.0	0.0	0.0	0.0	0.0	0.0	0.0	0.0	0.0	0.0	0.0	0.0	0.0	0.0	0.0	31.4	31.4	31.4	31.4	31.4
CCCCCCCCCCCCCCCC(=O)N1CCOCC1	-		M176896	-	-	-	-	-	-	-	5.49	-6.18	42.7	42.7	42.7	42.7	42.7	42.7	42.7	42.7	42.7	42.7	42.7	42.7	42.7	42.7	42.7	42.7	0.0	0.0	0.0	0.0	0.0	0.0	0.0	0.0	0.0	0.0	0.0	0.0	0.0	0.0	0.0	0.0	38.7	38.7	38.7	38.7	38.7
CCCCCCCCCCCCCC(=O)N1CCOCC1	-		M15041052	-	-	-	-	-	-	-	4.83	-5.39	38.4	38.4	38.4	38.4	38.4	38.4	38.4	38.4	38.4	38.4	38.4	38.4	38.4	38.4	38.4	38.4	0.0	0.0	0.0	0.0	0.0	0.0	0.0	0.0	0.0	0.0	0.0	0.0	0.0	0.0	0.0	0.0	35.1	35.1	35.1	35.1	35.1
CCCC(CCC)CCCC1COCCN1CCO	-		M9198126	-	-	-	-	-	-	-	4.49	-3.66	34.4	34.4	34.4	34.4	34.4	34.4	34.4	34.4	34.4	34.2	34.2	34.2	34.2	34.2	34.2	34.2	1.0	1.0	1.0	1.0	1.0	1.0	1.0	1.0	1.0	0.0	0.0	0.0	0.0	0.0	0.0	0.0	32.2	32.2	32.2	32.2	32.2
CCCCCCCCCC(=O)N1CCN(C)CC1	-		M15289356	-	-	-	-	-	-	-	3.39	-2.84	32.5	32.8	32.8	32.8	32.8	32.8	32.8	32.8	32.8	32.5	32.5	32.5	32.5	32.5	32.5	32.5	0.0	1.0	1.0	1.0	1.0	1.0	1.0	1.0	1.0	0.0	0.0	0.0	0.0	0.0	0.0	0.0	30.4	30.3	30.3	30.3	30.3
CCCCCCCCCCCC(=O)N1CCNCC1	-		M27265412	-	-	-	-	-	-	-	4.08	-3.84	35.0	35.0	35.0	35.0	35.0	35.0	35.0	35.0	35.0	34.7	34.7	34.7	34.7	34.7	34.7	34.7	1.0	1.0	1.0	1.0	1.0	1.0	1.0	1.0	1.0	0.0	0.0	0.0	0.0	0.0	0.0	0.0	32.2	32.2	32.2	32.2	32.2
CCCCCCCCCCCC(=O)N1CCN(C)CC1	-		M15289350	-	-	-	-	-	-	-	4.36	-3.73	36.8	37.0	37.0	37.0	37.0	37.0	37.0	37.0	37.0	36.8	36.8	36.8	36.8	36.8	36.8	36.8	0.0	1.0	1.0	1.0	1.0	1.0	1.0	1.0	1.0	0.0	0.0	0.0	0.0	0.0	0.0	0.0	34.1	34.0	34.0	34.0	34.0
CCCCCCCCCCCCCC(=O)N1CCN(C)CC1	-		M27054526	-	-	-	-	-	-	-	5.15	-4.83	41.1	41.4	41.4	41.4	41.4	41.4	41.4	41.4	41.4	41.1	41.1	41.1	41.1	41.1	41.1	41.1	0.0	1.0	1.0	1.0	1.0	1.0	1.0	1.0	1.0	0.0	0.0	0.0	0.0	0.0	0.0	0.0	37.8	37.7	37.7	37.7	37.7
CCCCCCCCCCCCCCCC(=O)N1CCNCC1	-		M98434609	-	-	-	-	-	-	-	5.85	-5.64	43.5	43.5	43.5	43.5	43.5	43.5	43.5	43.5	43.5	43.2	43.2	43.2	43.2	43.2	43.2	43.2	1.0	1.0	1.0	1.0	1.0	1.0	1.0	1.0	1.0	0.0	0.0	0.0	0.0	0.0	0.0	0.0	39.5	39.5	39.5	39.5	39.5
CCCCCCCCCCCCCCCC(=O)N1CCN(C)CC1	-		M84754309	-	-	-	-	-	-	-	5.81	-5.43	45.4	45.6	45.6	45.6	45.6	45.6	45.6	45.6	45.6	45.4	45.4	45.4	45.4	45.4	45.4	45.4	0.0	1.0	1.0	1.0	1.0	1.0	1.0	1.0	1.0	0.0	0.0	0.0	0.0	0.0	0.0	0.0	41.4	41.4	41.4	41.4	41.4
CCCCCCCCCCCCCCCCC(=O)N1CCNCC1	-		M98434611	-	-	-	-	-	-	-	6.24	-6.05	46.2	46.2	46.2	46.2	46.2	46.2	46.2	46.2	46.2	45.9	45.9	45.9	45.9	45.9	45.9	45.9	1.0	1.0	1.0	1.0	1.0	1.0	1.0	1.0	1.0	0.0	0.0	0.0	0.0	0.0	0.0	0.0	41.4	41.4	41.4	41.4	41.4
CCCCCCCC(=O)N1CCN(CC1)C(=O)CCCCCCC	-		M15289395	-	-	-	-	-	-	-	4.51	-4.65	43.4	43.8	43.4	43.4	43.4	43.4	43.4	43.4	43.4	43.4	43.4	43.4	43.4	43.4	43.4	43.4	0.0	1.0	0.0	0.0	0.0	0.0	0.0	0.0	0.0	0.0	0.0	0.0	0.0	0.0	0.0	0.0	39.2	39.8	39.2	39.2	39.2
CCCCCCCCCC(=O)N1CCN(CC1)C(=O)CCCCCCCCC	-		M59698326	-	-	-	-	-	-	-	6.33	-5.36	51.6	51.9	51.6	51.6	51.6	51.6	51.6	51.6	51.6	51.6	51.6	51.6	51.6	51.6	51.6	51.6	0.0	1.0	0.0	0.0	0.0	0.0	0.0	0.0	0.0	0.0	0.0	0.0	0.0	0.0	0.0	0.0	46.6	47.1	46.6	46.6	46.6
CCCCCCCCCCCCCCCC(=O)N1CCN(CC1)C(=O)CCCCCCCCCCCCCCC	-		M98434746	-	-	-	-	-	-	-	9.48	-7.36	77.8	77.6	77.8	77.8	77.8	77.8	77.8	77.8	77.8	77.8	77.8	77.8	77.8	77.8	77.8	77.8	0.0	1.0	0.0	0.0	0.0	0.0	0.0	0.0	0.0	0.0	0.0	0.0	0.0	0.0	0.0	0.0	68.8	69.3	68.8	68.8	68.8
CN1CCN(CC1)C(=O)CCCCC(=O)N1CCN(C)CC1	-		M59698276	-	-	-	-	-	-	-	-0.04	-1.1	36.5	36.8	36.8	36.8	36.8	36.8	36.8	36.8	36.6	36.5	36.5	36.5	36.5	36.5	36.5	36.5	0.0	2.0	2.0	2.0	2.0	2.0	2.0	2.0	1.0	0.0	0.0	0.0	0.0	0.0	0.0	0.0	34.2	34.1	34.1	34.1	34.1
CN1CCN(CC1)C(=O)CCCCCC(=O)N1CCN(C)CC1	-		M98434607	-	-	-	-	-	-	-	0.37	-1.29	39.2	39.7	39.7	39.7	39.7	39.7	39.7	39.7	39.3	39.2	39.2	39.2	39.2	39.2	39.2	39.2	0.0	2.0	2.0	2.0	2.0	2.0	2.0	2.0	1.0	0.0	0.0	0.0	0.0	0.0	0.0	0.0	36.1	35.9	35.9	35.9	35.9
O=C(CCCCCCCC(=O)N1CCNCC1)N1CCNCC1	-		M98434608	-	-	-	-	-	-	-	0.25	-2.61	38.8	38.8	38.8	38.8	38.8	38.8	38.8	38.8	38.8	38.5	38.1	38.1	38.1	38.1	38.1	38.1	2.0	2.0	2.0	2.0	2.0	2.0	2.0	2.0	2.0	1.0	0.0	0.0	0.0	0.0	0.0	0.0	35.9	35.9	35.9	35.9	35.9
O=C(CCCCCCCCC(=O)N1CCNCC1)N1CCNCC1	-		M98434610	-	-	-	-	-	-	-	0.68	-2.76	41.4	41.4	41.4	41.4	41.4	41.4	41.4	41.4	41.4	41.0	40.8	40.8	40.8	40.8	40.8	40.8	2.0	2.0	2.0	2.0	2.0	2.0	2.0	2.0	2.0	1.0	0.0	0.0	0.0	0.0	0.0	0.0	37.8	37.8	37.8	37.8	37.8
CCCCCC(=O)N1CCN(C)CC1	-		M27054781	-	-	-	-	-	-	-	1.11	-0.48	24.2	24.5	24.5	24.5	24.5	24.5	24.5	24.5	24.5	24.2	24.2	24.2	24.2	24.2	24.2	24.2	0.0	1.0	1.0	1.0	1.0	1.0	1.0	1.0	1.0	0.0	0.0	0.0	0.0	0.0	0.0	0.0	23.0	22.9	22.9	22.9	22.9
CN1CCN(CC1)C(=O)CCCCCCCCC(=O)N1CCN(C)CC1	-		M15289342	-	-	-	-	-	-	-	1.92	-2.02	45.0	45.5	45.5	45.5	45.5	45.5	45.5	45.5	45.2	45.0	45.0	45.0	45.0	45.0	45.0	45.0	0.0	2.0	2.0	2.0	2.0	2.0	2.0	2.0	1.0	0.0	0.0	0.0	0.0	0.0	0.0	0.0	41.6	41.5	41.5	41.5	41.5
CCCCC(=O)N1CCNCC1	-		M14995387	-	-	-	-	-	-	-	0.35	-0.24	20.6	20.6	20.6	20.6	20.6	20.6	20.6	20.6	20.6	20.3	20.3	20.3	20.3	20.3	20.3	20.3	1.0	1.0	1.0	1.0	1.0	1.0	1.0	1.0	1.0	0.0	0.0	0.0	0.0	0.0	0.0	0.0	19.2	19.2	19.2	19.2	19.2
CCCCCC(=O)N1CCN(CC1)C(=O)CCCCC	-		M59698707	-	-	-	-	-	-	-	2.96	-2.54	34.9	35.2	34.9	34.9	34.9	34.9	34.9	34.9	34.9	34.9	34.9	34.9	34.9	34.9	34.9	34.9	0.0	1.0	0.0	0.0	0.0	0.0	0.0	0.0	0.0	0.0	0.0	0.0	0.0	0.0	0.0	0.0	31.9	32.4	31.9	31.9	31.9
CCCCCCC(=O)N1CCN(CC1)C(=O)CCCCCC	-		M27054673	-	-	-	-	-	-	-	3.62	-3.47	39.4	39.7	39.4	39.4	39.4	39.4	39.4	39.4	39.4	39.4	39.4	39.4	39.4	39.4	39.4	39.4	0.0	1.0	0.0	0.0	0.0	0.0	0.0	0.0	0.0	0.0	0.0	0.0	0.0	0.0	0.0	0.0	35.6	36.1	35.6	35.6	35.6
CCCCCCCCCCCCCCCCCC(=O)N1CCN(CC1)C(=O)CCCCCCCCCCCCCCCCC	-		M15289344	-	-	-	-	-	-	-- MAX. NUMBER OF ATOMS ALLOWED: 120	-	-	-	-	-	-	-	-	-	-	-	-	-	-	-	-	-	-	-	-	-	-	-	-	-	-	-	-	-	-	-	-	-	-	-	-	-	-	-
CCCCCCCCCCCCCCCCCC(=O)N1CCN(C)CC1	-		M98434612	-	-	-	-	-	-	-	6.65	-6.04	49.6	50.0	50.0	50.0	50.0	50.0	50.0	50.0	50.0	49.6	49.6	49.6	49.6	49.6	49.6	49.6	0.0	1.0	1.0	1.0	1.0	1.0	1.0	1.0	1.0	0.0	0.0	0.0	0.0	0.0	0.0	0.0	45.1	45.1	45.1	45.1	45.1
CCCCCCC(=O)N1CCN(C)CC1	-		M15289486	-	-	-	-	-	-	-	1.73	-1.16	26.7	26.9	26.9	26.9	26.9	26.9	26.9	26.9	26.9	26.7	26.7	26.7	26.7	26.7	26.7	26.7	0.0	1.0	1.0	1.0	1.0	1.0	1.0	1.0	1.0	0.0	0.0	0.0	0.0	0.0	0.0	0.0	24.8	24.8	24.8	24.8	24.8
CCCCCCCC(=O)N1CCN(C)CC1	-		M27054617	-	-	-	-	-	-	-	2.58	-1.82	28.3	28.5	28.5	28.5	28.5	28.5	28.5	28.5	28.5	28.3	28.3	28.3	28.3	28.3	28.3	28.3	0.0	1.0	1.0	1.0	1.0	1.0	1.0	1.0	1.0	0.0	0.0	0.0	0.0	0.0	0.0	0.0	26.7	26.6	26.6	26.6	26.6
CCCCCCCCC(=O)N1CCN(C)CC1	-		M15289374	-	-	-	-	-	-	-	3.0	-2.43	30.9	31.2	31.2	31.2	31.2	31.2	31.2	31.2	31.2	30.9	30.9	30.9	30.9	30.9	30.9	30.9	0.0	1.0	1.0	1.0	1.0	1.0	1.0	1.0	1.0	0.0	0.0	0.0	0.0	0.0	0.0	0.0	28.5	28.5	28.5	28.5	28.5
CCCCCCCCCCCC(=O)N1CCN(CC1)C(=O)CCCCCCCCCCC	-		M77669	-	-	-	-	-	-	-	7.7	-6.47	60.1	60.5	60.1	60.1	60.1	60.1	60.1	60.1	60.1	60.1	60.1	60.1	60.1	60.1	60.1	60.1	0.0	1.0	0.0	0.0	0.0	0.0	0.0	0.0	0.0	0.0	0.0	0.0	0.0	0.0	0.0	0.0	54.0	54.5	54.0	54.0	54.0
CCCCSCCN1CCCC(C1)C(O)=O	-		M98434748	-	-	-	-	-	-	-	1.74	-3.05	29.0	29.5	29.5	29.5	29.5	29.0	29.0	29.0	29.0	29.0	29.0	29.0	29.0	29.0	29.0	29.0	0.0	1.0	1.0	1.0	1.0	0.0	0.0	0.0	0.0	0.0	0.0	-1.0	-1.0	-1.0	-1.0	-1.0	27.0	27.1	27.1	27.1	27.1
CCCCCSCCN1CCCC(C1)C(O)=O	-		M98434749	-	-	-	-	-	-	-	2.68	-3.65	31.2	31.6	31.6	31.6	31.6	31.2	31.2	31.2	31.2	31.2	31.2	30.9	30.9	30.9	30.9	30.9	0.0	1.0	1.0	1.0	1.0	0.0	0.0	0.0	0.0	0.0	0.0	-1.0	-1.0	-1.0	-1.0	-1.0	28.9	29.0	29.0	29.0	29.0
CCCCCCSCCN1CCCC(C1)C(O)=O	-		M98434751	-	-	-	-	-	-	-	3.25	-4.15	33.3	33.8	33.8	33.8	33.8	33.3	33.3	33.3	33.3	33.3	33.3	33.2	33.2	33.2	33.2	33.2	0.0	1.0	1.0	1.0	1.0	0.0	0.0	0.0	0.0	0.0	0.0	-1.0	-1.0	-1.0	-1.0	-1.0	30.7	30.8	30.8	30.8	30.8
CCCCCCCSCCN1CCCC(C1)C(O)=O	-		M98434753	-	-	-	-	-	-	-	3.67	-4.51	35.5	35.9	35.9	35.9	35.9	35.5	35.5	35.5	35.5	35.5	35.5	35.2	35.2	35.2	35.2	35.2	0.0	1.0	1.0	1.0	1.0	0.0	0.0	0.0	0.0	0.0	0.0	-1.0	-1.0	-1.0	-1.0	-1.0	32.5	32.7	32.7	32.7	32.7
CCCCCCCCSCCN1CCCC(C1)C(O)=O	-		M98434754	-	-	-	-	-	-	-	4.18	-4.96	37.6	38.1	38.1	38.1	38.1	37.6	37.6	37.6	37.6	37.6	37.6	37.5	37.5	37.5	37.5	37.5	0.0	1.0	1.0	1.0	1.0	0.0	0.0	0.0	0.0	0.0	0.0	-1.0	-1.0	-1.0	-1.0	-1.0	34.4	34.5	34.5	34.5	34.5
CCCCCCCCCSCCN1CCCC(C1)C(O)=O	-		M98434756	-	-	-	-	-	-	-	4.68	-5.4	39.8	40.2	40.2	40.2	40.2	39.8	39.8	39.8	39.8	39.8	39.8	39.5	39.5	39.5	39.5	39.5	0.0	1.0	1.0	1.0	1.0	0.0	0.0	0.0	0.0	0.0	0.0	-1.0	-1.0	-1.0	-1.0	-1.0	36.2	36.3	36.3	36.3	36.3
CCCCCCCCCCSCCN1CCCC(C1)C(O)=O	-		M98434758	-	-	-	-	-	-	-	5.18	-5.8	41.9	42.4	42.4	42.4	42.4	41.9	41.9	41.9	41.9	41.9	41.9	41.8	41.8	41.8	41.8	41.8	0.0	1.0	1.0	1.0	1.0	0.0	0.0	0.0	0.0	0.0	0.0	-1.0	-1.0	-1.0	-1.0	-1.0	38.1	38.2	38.2	38.2	38.2
CCCCCCCCCCCCSCCN1CCCC(C1)C(O)=O	-		M98434760	-	-	-	-	-	-	-	6.1	-6.44	46.2	46.7	46.7	46.7	46.7	46.2	46.2	46.2	46.2	46.2	46.2	46.2	46.2	46.2	46.2	46.2	0.0	1.0	1.0	1.0	1.0	0.0	0.0	0.0	0.0	0.0	0.0	-1.0	-1.0	-1.0	-1.0	-1.0	41.8	41.9	41.9	41.9	41.9
CCCCCCCCCCCCCCSCCN1CCCC(C1)C(O)=O	-		M98434761	-	-	-	-	-	-	-	6.8	-6.85	50.5	50.9	50.9	50.9	50.9	50.5	50.5	50.5	50.5	50.5	50.5	50.5	50.5	50.5	50.5	50.5	0.0	1.0	1.0	1.0	1.0	0.0	0.0	0.0	0.0	0.0	0.0	-1.0	-1.0	-1.0	-1.0	-1.0	45.5	45.6	45.6	45.6	45.6
CCCCCCCCCCCCCCCCSCCN1CCCC(C1)C(O)=O	-		M98434762	-	-	-	-	-	-	-	7.39	-7.25	54.8	55.2	55.2	55.2	55.2	54.8	54.8	54.8	54.8	54.8	54.8	54.8	54.8	54.8	54.8	54.8	0.0	1.0	1.0	1.0	1.0	0.0	0.0	0.0	0.0	0.0	0.0	-1.0	-1.0	-1.0	-1.0	-1.0	49.1	49.2	49.2	49.2	49.2
CCCCCCCCCCCC(=O)N1CCCCC1	-		M15676243	-	-	-	-	-	-	-	4.91	-5.51	35.2	35.6	35.2	35.2	35.2	35.2	35.2	35.2	35.2	35.2	35.2	35.2	35.2	35.2	35.2	35.2	0.0	1.0	0.0	0.0	0.0	0.0	0.0	0.0	0.0	0.0	0.0	0.0	0.0	0.0	0.0	0.0	32.5	33.0	32.5	32.5	32.5
CCCCCCCCCCCCN1CCCCC1	-		M76268	-	-	-	-	-	-	-	6.81	-6.02	35.9	35.9	35.9	35.9	35.9	35.9	35.9	35.9	35.9	35.9	35.9	35.6	35.6	35.6	35.6	35.6	1.0	1.0	1.0	1.0	1.0	1.0	1.0	1.0	1.0	1.0	1.0	0.0	0.0	0.0	0.0	0.0	32.8	32.8	32.8	32.8	32.8
CCCCN1C(CCCC1=O)C(O)=O	-		M16570499	-	-	-	-	-	-	-	1.02	-0.49	20.9	21.3	21.3	21.3	21.3	21.3	20.9	20.9	20.9	20.9	20.9	20.9	20.9	20.9	20.9	20.9	-1.0	0.0	0.0	0.0	0.0	0.0	-1.0	-1.0	-1.0	-1.0	-1.0	-1.0	-1.0	-1.0	-1.0	-1.0	20.1	20.2	20.2	20.2	20.2
CCCCCN1C(CCCC1=O)C(O)=O	-		M16570497	-	-	-	-	-	-	-	1.51	-1.02	23.2	23.5	23.5	23.5	23.5	23.5	23.2	23.2	23.2	23.2	23.2	23.2	23.2	23.2	23.2	23.2	-1.0	0.0	0.0	0.0	0.0	0.0	-1.0	-1.0	-1.0	-1.0	-1.0	-1.0	-1.0	-1.0	-1.0	-1.0	21.9	22.0	22.0	22.0	22.0
CCCCCCN1C(CCCC1=O)C(O)=O	-		M98434625	-	-	-	-	-	-	-	1.94	-1.4	25.0	25.5	25.5	25.5	25.5	25.5	25.0	25.0	25.0	25.0	25.0	25.0	25.0	25.0	25.0	25.0	-1.0	0.0	0.0	0.0	0.0	0.0	-1.0	-1.0	-1.0	-1.0	-1.0	-1.0	-1.0	-1.0	-1.0	-1.0	23.7	23.9	23.9	23.9	23.9
CCCCCCCN1C(CCCC1=O)C(O)=O	-		M98434632	-	-	-	-	-	-	-	2.28	-2.01	27.4	27.8	27.8	27.8	27.8	27.8	27.4	27.4	27.4	27.4	27.4	27.4	27.4	27.4	27.4	27.4	-1.0	0.0	0.0	0.0	0.0	0.0	-1.0	-1.0	-1.0	-1.0	-1.0	-1.0	-1.0	-1.0	-1.0	-1.0	25.6	25.7	25.7	25.7	25.7
CCCCCCCCN1C(CCCC1=O)C(O)=O	-		M98434638	-	-	-	-	-	-	-	2.53	-2.57	29.3	29.7	29.7	29.7	29.7	29.7	29.3	29.3	29.3	29.3	29.3	29.3	29.3	29.3	29.3	29.3	-1.0	0.0	0.0	0.0	0.0	0.0	-1.0	-1.0	-1.0	-1.0	-1.0	-1.0	-1.0	-1.0	-1.0	-1.0	27.4	27.5	27.5	27.5	27.5
CCCCCCCCCN1C(CCCC1=O)C(O)=O	-		M98434648	-	-	-	-	-	-	-	2.79	-3.13	31.7	31.9	31.9	31.9	31.9	31.9	31.7	31.7	31.7	31.7	31.7	31.7	31.7	31.7	31.7	31.7	-1.0	0.0	0.0	0.0	0.0	0.0	-1.0	-1.0	-1.0	-1.0	-1.0	-1.0	-1.0	-1.0	-1.0	-1.0	29.2	29.4	29.4	29.4	29.4
CCCCCCCCOC(=O)CN1CCCCC1=O	-		M98434649	-	-	-	-	-	-	-	3.2	-3.24	32.2	32.2	32.2	32.2	32.2	32.2	32.2	32.2	32.2	32.2	32.2	32.2	32.2	32.2	32.2	32.2	0.0	0.0	0.0	0.0	0.0	0.0	0.0	0.0	0.0	0.0	0.0	0.0	0.0	0.0	0.0	0.0	29.6	29.6	29.6	29.6	29.6
CCCCCCCCCCCC(=O)N1CCCCC1=O	-		M98434660	-	-	-	-	-	-	-	5.51	-4.76	35.0	35.0	35.0	35.0	35.0	35.0	35.0	35.0	35.0	35.0	35.0	35.0	35.0	35.0	35.0	35.0	0.0	0.0	0.0	0.0	0.0	0.0	0.0	0.0	0.0	0.0	0.0	0.0	0.0	0.0	0.0	0.0	32.6	32.6	32.6	32.6	32.6
CCCCCCCCCCN1C(CCCC1=O)C(O)=O	-		M98434662	-	-	-	-	-	-	-	3.23	-3.64	33.6	34.0	34.0	34.0	34.0	34.0	33.6	33.6	33.6	33.6	33.6	33.6	33.6	33.6	33.6	33.6	-1.0	0.0	0.0	0.0	0.0	0.0	-1.0	-1.0	-1.0	-1.0	-1.0	-1.0	-1.0	-1.0	-1.0	-1.0	31.1	31.2	31.2	31.2	31.2
CCCCCCCCCOC(=O)CN1CCCCC1=O	-		M98434663	-	-	-	-	-	-	-	3.67	-3.82	34.0	34.0	34.0	34.0	34.0	34.0	34.0	34.0	34.0	34.0	34.0	34.0	34.0	34.0	34.0	34.0	0.0	0.0	0.0	0.0	0.0	0.0	0.0	0.0	0.0	0.0	0.0	0.0	0.0	0.0	0.0	0.0	31.5	31.5	31.5	31.5	31.5
CCCCCCCCCCOC(=O)CN1CCCCC1=O	-		M98434678	-	-	-	-	-	-	-	4.14	-4.28	36.4	36.4	36.4	36.4	36.4	36.4	36.4	36.4	36.4	36.4	36.4	36.4	36.4	36.4	36.4	36.4	0.0	0.0	0.0	0.0	0.0	0.0	0.0	0.0	0.0	0.0	0.0	0.0	0.0	0.0	0.0	0.0	33.3	33.3	33.3	33.3	33.3
CCCCCCCCCCCCN1C(CCCC1=O)C(O)=O	-		M98434688	-	-	-	-	-	-	-	4.16	-4.59	37.8	38.2	38.2	38.2	38.2	38.2	37.8	37.8	37.8	37.8	37.8	37.8	37.8	37.8	37.8	37.8	-1.0	0.0	0.0	0.0	0.0	0.0	-1.0	-1.0	-1.0	-1.0	-1.0	-1.0	-1.0	-1.0	-1.0	-1.0	34.8	34.9	34.9	34.9	34.9
CCCCCCCCCCCOC(=O)CN1CCCCC1=O	-		M98434689	-	-	-	-	-	-	-	4.63	-4.61	38.3	38.3	38.3	38.3	38.3	38.3	38.3	38.3	38.3	38.3	38.3	38.3	38.3	38.3	38.3	38.3	0.0	0.0	0.0	0.0	0.0	0.0	0.0	0.0	0.0	0.0	0.0	0.0	0.0	0.0	0.0	0.0	35.1	35.1	35.1	35.1	35.1
CCCCCCCCCCCCOC(=O)CN1CCCCC1=O	-		M98434705	-	-	-	-	-	-	-	5.05	-4.95	40.7	40.7	40.7	40.7	40.7	40.7	40.7	40.7	40.7	40.7	40.7	40.7	40.7	40.7	40.7	40.7	0.0	0.0	0.0	0.0	0.0	0.0	0.0	0.0	0.0	0.0	0.0	0.0	0.0	0.0	0.0	0.0	37.0	37.0	37.0	37.0	37.0
CCCCCCCCCCCCCCN1C(CCCC1=O)C(O)=O	-		M98434716	-	-	-	-	-	-	-	5.43	-5.4	42.1	42.5	42.5	42.5	42.5	42.5	42.1	42.1	42.1	42.1	42.1	42.1	42.1	42.1	42.1	42.1	-1.0	0.0	0.0	0.0	0.0	0.0	-1.0	-1.0	-1.0	-1.0	-1.0	-1.0	-1.0	-1.0	-1.0	-1.0	38.4	38.5	38.5	38.5	38.5
CCCCCCCCCCCCCOC(=O)CN1CCCCC1=O	-		M98434717	-	-	-	-	-	-	-	5.7	-5.59	42.5	42.5	42.5	42.5	42.5	42.5	42.5	42.5	42.5	42.5	42.5	42.5	42.5	42.5	42.5	42.5	0.0	0.0	0.0	0.0	0.0	0.0	0.0	0.0	0.0	0.0	0.0	0.0	0.0	0.0	0.0	0.0	38.8	38.8	38.8	38.8	38.8
CCCCCCCCCCCCCCOC(=O)CN1CCCCC1=O	-		M98434724	-	-	-	-	-	-	-	6.18	-6.04	44.9	44.9	44.9	44.9	44.9	44.9	44.9	44.9	44.9	44.9	44.9	44.9	44.9	44.9	44.9	44.9	0.0	0.0	0.0	0.0	0.0	0.0	0.0	0.0	0.0	0.0	0.0	0.0	0.0	0.0	0.0	0.0	40.7	40.7	40.7	40.7	40.7
CCCCCCCCCCCCCCCCN1C(CCCC1=O)C(O)=O	-		M98434734	-	-	-	-	-	-	-	6.49	-6.1	46.4	46.8	46.8	46.8	46.8	46.8	46.4	46.4	46.4	46.4	46.4	46.4	46.4	46.4	46.4	46.4	-1.0	0.0	0.0	0.0	0.0	0.0	-1.0	-1.0	-1.0	-1.0	-1.0	-1.0	-1.0	-1.0	-1.0	-1.0	42.1	42.2	42.2	42.2	42.2
CCCCN1CCCCC1=O	-		M15672027	-	-	-	-	-	-	-	1.65	-0.75	18.5	18.5	18.5	18.5	18.5	18.5	18.5	18.5	18.5	18.5	18.5	18.5	18.5	18.5	18.5	18.5	0.0	0.0	0.0	0.0	0.0	0.0	0.0	0.0	0.0	0.0	0.0	0.0	0.0	0.0	0.0	0.0	17.8	17.8	17.8	17.8	17.8
CCCCCCC(O)C(O)CO	-		M97637518	-	-	-	-	-	-	-	0.72	-0.61	20.9	20.9	20.9	20.9	20.9	20.9	20.9	20.9	20.9	20.9	20.9	20.9	20.9	20.9	20.9	20.6	0.0	0.0	0.0	0.0	0.0	0.0	0.0	0.0	0.0	0.0	0.0	0.0	0.0	0.0	0.0	-1.0	19.2	19.2	19.2	19.2	19.2
CC(O)COC(C)CO	-		M18577	-	-	-	-	-	-	-	-0.62	0.48	14.8	14.8	14.8	14.8	14.8	14.8	14.8	14.8	14.8	14.8	14.8	14.8	14.8	14.8	14.8	14.8	0.0	0.0	0.0	0.0	0.0	0.0	0.0	0.0	0.0	0.0	0.0	0.0	0.0	0.0	0.0	0.0	13.8	13.8	13.8	13.8	13.8
OCCO	-		M6557	-	-	-	-	-	-	-	-1.52	1.19	6.18	6.18	6.18	6.18	6.18	6.18	6.18	6.18	6.18	6.18	6.18	6.18	6.18	6.18	6.18	6.18	0.0	0.0	0.0	0.0	0.0	0.0	0.0	0.0	0.0	0.0	0.0	0.0	0.0	0.0	0.0	0.0	5.72	5.72	5.72	5.72	5.72
CCCCCCC(O)CO	-		M68671	-	-	-	-	-	-	-	1.66	-0.91	18.2	18.2	18.2	18.2	18.2	18.2	18.2	18.2	18.2	18.2	18.2	18.2	18.2	18.2	18.2	18.2	0.0	0.0	0.0	0.0	0.0	0.0	0.0	0.0	0.0	0.0	0.0	0.0	0.0	0.0	0.0	0.0	16.7	16.7	16.7	16.7	16.7
CCCCCCCCCCCCCCCC(=O)OCC1OC(OC2(CO)OC(CO)C(O)C2O)C(O)C(O)C1O	-		M97637523	-	-	-	-	-	-	-	2.62	-3.2	64.7	64.7	64.7	64.7	64.7	64.7	64.7	64.7	64.7	64.7	64.7	64.7	64.7	64.7	64.0	62.7	0.0	0.0	0.0	0.0	0.0	0.0	0.0	0.0	0.0	0.0	0.0	0.0	0.0	0.0	-2.0	-5.0	58.2	58.2	58.2	58.2	58.2
CCCCCCCCC=CCCCCCCCC(=O)OCC1OC(OC2(CO)OC(CO)C(O)C2O)C(O)C(O)C1O	-		M97637522	-	-	-	-	-	-	-	3.47	-3.58	67.8	67.8	67.8	67.8	67.8	67.8	67.8	67.8	67.8	67.8	67.8	67.8	67.8	67.8	66.6	65.5	0.0	0.0	0.0	0.0	0.0	0.0	0.0	0.0	0.0	0.0	0.0	0.0	0.0	0.0	-2.0	-5.0	61.6	61.6	61.6	61.6	61.6
CCCCCCCCCCCCCC(=O)OCC1(OC2OC(CO)C(O)C(O)C2O)OC(CO)C(O)C1O	-		M97637524	-	-	-	-	-	-	-	1.84	-2.7	59.8	59.8	59.8	59.8	59.8	59.8	59.8	59.8	59.8	59.8	59.8	59.8	59.8	59.8	59.5	58.5	0.0	0.0	0.0	0.0	0.0	0.0	0.0	0.0	0.0	0.0	0.0	0.0	0.0	0.0	-2.0	-4.0	54.6	54.6	54.6	54.6	54.6
CCCCCCCCCCCC(=O)OCC1OC(CO)(OC2OC(COC(=O)CCCCCCCCCCC)C(O)C(O)C2O)C(O)C1O	-		M97637520	-	-	-	-	-	-	-	5.01	-4.29	79.6	79.6	79.6	79.6	79.6	79.6	79.6	79.6	79.6	79.6	79.6	79.6	79.6	79.6	79.2	78.8	0.0	0.0	0.0	0.0	0.0	0.0	0.0	0.0	0.0	0.0	0.0	0.0	0.0	0.0	-2.0	-5.0	73.1	73.1	73.1	73.1	73.1
CCCCCCCCCCCC(=O)OC1(OC(CO)C(O)C(O)C1O)C1(CO)OC(CO)C(O)C1O	-		M9152206	-	-	-	-	-	-	-	0.37	-1.99	55.7	55.7	55.7	55.7	55.7	55.7	55.7	55.7	55.7	55.7	55.7	55.7	55.7	55.7	55.1	54.3	0.0	0.0	0.0	0.0	0.0	0.0	0.0	0.0	0.0	0.0	0.0	0.0	0.0	0.0	-2.0	-4.0	50.9	50.9	50.9	50.9	50.9
CCCCCCCCC=CCCCCCCCC(=O)OCC1OC(CO)(OC2OC(CO)C(O)C(O)C2O)C(O)C1O	-		M95451587	-	-	-	-	-	-	-	3.48	-3.59	67.0	67.0	67.0	67.0	67.0	67.0	67.0	67.0	67.0	67.0	67.0	67.0	67.0	67.0	66.5	65.5	0.0	0.0	0.0	0.0	0.0	0.0	0.0	0.0	0.0	0.0	0.0	0.0	0.0	0.0	-2.0	-5.0	61.6	61.6	61.6	61.6	61.6
CCCCCCCCOC1OC(CO)C(O)C(O)C1O	-		M39040	-	-	-	-	-	-	-	1.13	-1.26	32.2	32.2	32.2	32.2	32.2	32.2	32.2	32.2	32.2	32.2	32.2	32.2	32.2	32.2	31.9	31.6	0.0	0.0	0.0	0.0	0.0	0.0	0.0	0.0	0.0	0.0	0.0	0.0	0.0	0.0	-1.0	-2.0	29.7	29.7	29.7	29.7	29.7
CCCCCCCCCCCC(=O)OCC1OC(COC(=O)CCCCCCCCCCC)(OC2OC(CO)C(O)C(O)C2O)C(O)C1O	-		M97637521	-	-	-	-	-	-	-	4.9	-4.26	81.5	81.5	81.5	81.5	81.5	81.5	81.5	81.5	81.5	81.5	81.5	81.5	81.5	81.5	80.8	80.3	0.0	0.0	0.0	0.0	0.0	0.0	0.0	0.0	0.0	0.0	0.0	0.0	0.0	0.0	-2.0	-4.0	73.1	73.1	73.1	73.1	73.1
OCC1OC(CO)(OC2OC(COC3OC(CO)C(O)C(O)C3O)C(O)C(O)C2O)C(O)C1O	-		M7037	-	-	-	-	-	-	-	-3.37	0.12	45.9	45.9	45.9	45.9	45.9	45.9	45.9	45.9	45.9	45.9	45.9	45.9	45.9	45.0	44.3	43.0	0.0	0.0	0.0	0.0	0.0	0.0	0.0	0.0	0.0	0.0	0.0	0.0	0.0	-2.0	-5.0	-8.0	42.8	42.8	42.8	42.8	42.8
CC(O)C(C)O	-		M8304	-	-	-	-	-	-	-	-0.59	0.83	9.82	9.82	9.82	9.82	9.82	9.82	9.82	9.82	9.82	9.82	9.82	9.82	9.82	9.82	9.82	9.82	0.0	0.0	0.0	0.0	0.0	0.0	0.0	0.0	0.0	0.0	0.0	0.0	0.0	0.0	0.0	0.0	9.36	9.36	9.36	9.36	9.36
OCC1OC(CO)(OC2OC(CO)C(O)C(O)C2O)C(O)C1O	-		M1775	-	-	-	-	-	-	-	-2.63	0.38	30.5	30.5	30.5	30.5	30.5	30.5	30.5	30.5	30.5	30.5	30.5	30.5	30.5	30.5	29.7	29.1	0.0	0.0	0.0	0.0	0.0	0.0	0.0	0.0	0.0	0.0	0.0	0.0	0.0	0.0	-2.0	-5.0	29.0	29.0	29.0	29.0	29.0
CC(O)CO	-		M2108	-	-	-	-	-	-	-	-1.11	1.1	8.01	8.01	8.01	8.01	8.01	8.01	8.01	8.01	8.01	8.01	8.01	8.01	8.01	8.01	8.01	8.01	0.0	0.0	0.0	0.0	0.0	0.0	0.0	0.0	0.0	0.0	0.0	0.0	0.0	0.0	0.0	0.0	7.53	7.53	7.53	7.53	7.53
CCCCCCCCCCOC1OC(CO)C(O)C(O)C1O	-		M986494	-	-	-	-	-	-	-	2.21	-1.93	36.5	36.5	36.5	36.5	36.5	36.5	36.5	36.5	36.5	36.5	36.5	36.5	36.5	36.5	36.1	35.9	0.0	0.0	0.0	0.0	0.0	0.0	0.0	0.0	0.0	0.0	0.0	0.0	0.0	0.0	-1.0	-2.0	33.4	33.4	33.4	33.4	33.4
CCCCCCCCCCCCOC1OC(CO)C(O)C(O)C1O	-		M999069	-	-	-	-	-	-	-	3.15	-2.69	40.8	40.8	40.8	40.8	40.8	40.8	40.8	40.8	40.8	40.8	40.8	40.8	40.8	40.8	40.4	40.2	0.0	0.0	0.0	0.0	0.0	0.0	0.0	0.0	0.0	0.0	0.0	0.0	0.0	0.0	-1.0	-2.0	37.1	37.1	37.1	37.1	37.1
C1CO1.OCC(O)CO	-		M111362	-	-	-	-	-	-	-	-1.79	1.11	8.93	8.93	8.93	8.93	8.93	8.93	8.93	8.93	8.93	8.93	8.93	8.93	8.93	8.93	8.93	8.61	0.0	0.0	0.0	0.0	0.0	0.0	0.0	0.0	0.0	0.0	0.0	0.0	0.0	0.0	0.0	-1.0	8.23	8.23	8.23	8.23	8.23
OCC(O)C(O)C(O)C(O)CO	-		M2471	-	-	-	-	-	-	-	-2.77	0.1	17.1	17.1	17.1	17.1	17.1	17.1	17.1	17.1	17.1	17.1	17.1	17.1	17.1	17.1	17.1	16.3	0.0	0.0	0.0	0.0	0.0	0.0	0.0	0.0	0.0	0.0	0.0	0.0	0.0	0.0	0.0	-2.0	15.8	15.8	15.8	15.8	15.8
CCCCC(O)CO	-		M2603	-	-	-	-	-	-	-	0.41	0.18	14.0	14.0	14.0	14.0	14.0	14.0	14.0	14.0	14.0	14.0	14.0	14.0	14.0	14.0	14.0	14.0	0.0	0.0	0.0	0.0	0.0	0.0	0.0	0.0	0.0	0.0	0.0	0.0	0.0	0.0	0.0	0.0	13.0	13.0	13.0	13.0	13.0
CCCCCCCCSC1OC(CO)C(O)C(O)C1O	-		M112203	-	-	-	-	-	-	-	1.85	-1.93	34.4	34.4	34.4	34.4	34.4	34.4	34.4	34.4	34.4	34.4	34.4	34.4	34.4	34.4	34.0	33.8	0.0	0.0	0.0	0.0	0.0	0.0	0.0	0.0	0.0	0.0	0.0	0.0	0.0	0.0	-1.0	-2.0	32.1	32.1	32.1	32.1	32.1
[Na+].CC(=O)NC1CC(O)C(CO)OC1OC1C(O)C(O)C(O)OC1C([O-])=O	-		M97637515	-	-	-	-	-	-	-	-2.71	-0.57	33.7	34.2	34.2	34.2	34.2	33.7	33.7	33.7	33.7	33.7	33.7	33.7	33.7	33.4	33.1	32.9	-1.0	0.0	0.0	0.0	0.0	-1.0	-1.0	-1.0	-1.0	-1.0	-1.0	-1.0	-1.0	-2.0	-3.0	-4.0	32.4	32.5	32.5	32.5	32.5
CCCCCCCCCCCC(=O)OCC(O)C1OCC(OCCO)C1OCCO	-		M9055256	-	-	-	-	-	-	-	2.48	-3.75	50.2	50.2	50.2	50.2	50.2	50.2	50.2	50.2	50.2	50.2	50.2	50.2	50.2	50.2	50.2	49.9	0.0	0.0	0.0	0.0	0.0	0.0	0.0	0.0	0.0	0.0	0.0	0.0	0.0	0.0	0.0	-1.0	45.3	45.3	45.3	45.3	45.3
CCCCCCCCCCCC(O)CO	-		M97637526	-	-	-	-	-	-	-	4.29	-3.52	28.6	28.6	28.6	28.6	28.6	28.6	28.6	28.6	28.6	28.6	28.6	28.6	28.6	28.6	28.6	28.6	0.0	0.0	0.0	0.0	0.0	0.0	0.0	0.0	0.0	0.0	0.0	0.0	0.0	0.0	0.0	0.0	25.9	25.9	25.9	25.9	25.9
CCCCCCCCOC(=O)C1CCCN1C(C)=O	-		M98434645	-	-	-	-	-	-	-	2.99	-3.25	31.5	31.5	31.5	31.5	31.5	31.5	31.5	31.5	31.5	31.5	31.5	31.5	31.5	31.5	31.5	31.5	0.0	0.0	0.0	0.0	0.0	0.0	0.0	0.0	0.0	0.0	0.0	0.0	0.0	0.0	0.0	0.0	29.6	29.6	29.6	29.6	29.6
CCCCCCCCCCOC(=O)C1CCCN1C(C)=O	-		M98434676	-	-	-	-	-	-	-	3.96	-4.13	35.7	35.7	35.7	35.7	35.7	35.7	35.7	35.7	35.7	35.7	35.7	35.7	35.7	35.7	35.7	35.7	0.0	0.0	0.0	0.0	0.0	0.0	0.0	0.0	0.0	0.0	0.0	0.0	0.0	0.0	0.0	0.0	33.3	33.3	33.3	33.3	33.3
CCCCCCCCCCCOC(=O)C1CCCN1C(C)=O	-		M98434686	-	-	-	-	-	-	-	4.45	-4.61	38.2	38.2	38.2	38.2	38.2	38.2	38.2	38.2	38.2	38.2	38.2	38.2	38.2	38.2	38.2	38.2	0.0	0.0	0.0	0.0	0.0	0.0	0.0	0.0	0.0	0.0	0.0	0.0	0.0	0.0	0.0	0.0	35.1	35.1	35.1	35.1	35.1
CCCCCCCCCCCCOC(=O)C1CCCN1C(C)=O	-		M98434704	-	-	-	-	-	-	-	4.92	-5.1	40.0	40.0	40.0	40.0	40.0	40.0	40.0	40.0	40.0	40.0	40.0	40.0	40.0	40.0	40.0	40.0	0.0	0.0	0.0	0.0	0.0	0.0	0.0	0.0	0.0	0.0	0.0	0.0	0.0	0.0	0.0	0.0	37.0	37.0	37.0	37.0	37.0
CCCCCCCCCCCCN1CCCC1	-		M15621891	-	-	-	-	-	-	-	6.43	-5.66	33.8	33.8	33.8	33.8	33.8	33.8	33.8	33.8	33.8	33.8	33.8	33.8	33.4	33.4	33.4	33.4	1.0	1.0	1.0	1.0	1.0	1.0	1.0	1.0	1.0	1.0	1.0	1.0	0.0	0.0	0.0	0.0	31.0	31.0	31.0	31.0	31.0
CCCCCCCCCCCC(=O)N1CCCC1	-		M15583785	-	-	-	-	-	-	-	4.49	-5.21	33.3	33.7	33.3	33.3	33.3	33.3	33.3	33.3	33.3	33.3	33.3	33.3	33.3	33.3	33.3	33.3	0.0	1.0	0.0	0.0	0.0	0.0	0.0	0.0	0.0	0.0	0.0	0.0	0.0	0.0	0.0	0.0	30.7	31.2	30.7	30.7	30.7
CCCCCOC(=O)C1CCCN1C(C)=O	-		M98434771	-	-	-	-	-	-	-	2.14	-1.38	25.5	25.5	25.5	25.5	25.5	25.5	25.5	25.5	25.5	25.5	25.5	25.5	25.5	25.5	25.5	25.5	0.0	0.0	0.0	0.0	0.0	0.0	0.0	0.0	0.0	0.0	0.0	0.0	0.0	0.0	0.0	0.0	24.1	24.1	24.1	24.1	24.1
OCC(O)CN1CCCC1=O	-		M15558199	-	-	-	-	-	-	-	-1.35	0.75	16.4	16.4	16.4	16.4	16.4	16.4	16.4	16.4	16.4	16.4	16.4	16.4	16.4	16.4	16.4	16.4	0.0	0.0	0.0	0.0	0.0	0.0	0.0	0.0	0.0	0.0	0.0	0.0	0.0	0.0	0.0	0.0	15.4	15.4	15.4	15.4	15.4
CCCCN1C(CCC1=O)C(O)=O	-		M16504881	-	-	-	-	-	-	-	0.56	0.01	19.0	19.5	19.5	19.5	19.5	19.5	19.0	19.0	19.0	19.0	19.0	19.0	19.0	19.0	19.0	19.0	-1.0	0.0	0.0	0.0	0.0	0.0	-1.0	-1.0	-1.0	-1.0	-1.0	-1.0	-1.0	-1.0	-1.0	-1.0	18.2	18.4	18.4	18.4	18.4
CCCCCN1C(CCC1=O)C(O)=O	-		M27762079	-	-	-	-	-	-	-	1.11	-0.55	21.1	21.6	21.6	21.6	21.6	21.6	21.1	21.1	21.1	21.1	21.1	21.1	21.1	21.1	21.1	21.1	-1.0	0.0	0.0	0.0	0.0	0.0	-1.0	-1.0	-1.0	-1.0	-1.0	-1.0	-1.0	-1.0	-1.0	-1.0	20.1	20.2	20.2	20.2	20.2
CCCCCCN1C(CCC1=O)C(O)=O	-		M27762077	-	-	-	-	-	-	-	1.62	-1.11	23.2	23.7	23.7	23.7	23.7	23.7	23.2	23.2	23.2	23.2	23.2	23.2	23.2	23.2	23.2	23.2	-1.0	0.0	0.0	0.0	0.0	0.0	-1.0	-1.0	-1.0	-1.0	-1.0	-1.0	-1.0	-1.0	-1.0	-1.0	21.9	22.0	22.0	22.0	22.0
CCCCCCCN1C(CCC1=O)C(O)=O	-		M27762076	-	-	-	-	-	-	-	2.04	-1.57	25.4	25.8	25.8	25.8	25.8	25.8	25.4	25.4	25.4	25.4	25.4	25.4	25.4	25.4	25.4	25.4	-1.0	0.0	0.0	0.0	0.0	0.0	-1.0	-1.0	-1.0	-1.0	-1.0	-1.0	-1.0	-1.0	-1.0	-1.0	23.7	23.9	23.9	23.9	23.9
CCCCCCCCN1C(CCC1=O)C(O)=O	-		M16504878	-	-	-	-	-	-	-	2.37	-2.16	27.5	27.9	27.9	27.9	27.9	27.9	27.5	27.5	27.5	27.5	27.5	27.5	27.5	27.5	27.5	27.5	-1.0	0.0	0.0	0.0	0.0	0.0	-1.0	-1.0	-1.0	-1.0	-1.0	-1.0	-1.0	-1.0	-1.0	-1.0	25.6	25.7	25.7	25.7	25.7
CCCCCCCCCN1C(CCC1=O)C(O)=O	-		M16504876	-	-	-	-	-	-	-	2.6	-2.77	29.6	30.1	30.1	30.1	30.1	30.1	29.6	29.6	29.6	29.6	29.6	29.6	29.6	29.6	29.6	29.6	-1.0	0.0	0.0	0.0	0.0	0.0	-1.0	-1.0	-1.0	-1.0	-1.0	-1.0	-1.0	-1.0	-1.0	-1.0	27.4	27.5	27.5	27.5	27.5
CCCCCCCCOC(=O)CN1CCCC1=O	-		M98434639	-	-	-	-	-	-	-	2.78	-2.82	30.0	30.0	30.0	30.0	30.0	30.0	30.0	30.0	30.0	30.0	30.0	30.0	30.0	30.0	30.0	30.0	0.0	0.0	0.0	0.0	0.0	0.0	0.0	0.0	0.0	0.0	0.0	0.0	0.0	0.0	0.0	0.0	27.8	27.8	27.8	27.8	27.8
CCCCCCCCCCN1C(CCC1=O)C(O)=O	-		M16504874	-	-	-	-	-	-	-	2.96	-3.31	31.7	32.1	32.1	32.1	32.1	32.1	31.7	31.7	31.7	31.7	31.7	31.7	31.7	31.7	31.7	31.7	-1.0	0.0	0.0	0.0	0.0	0.0	-1.0	-1.0	-1.0	-1.0	-1.0	-1.0	-1.0	-1.0	-1.0	-1.0	29.2	29.4	29.4	29.4	29.4
CCCCCCCCCCOC(=O)C1CCC(=O)N1	-		M95440261	-	-	-	-	-	-	-	3.72	-3.96	32.2	32.2	32.2	32.2	32.2	32.2	32.2	32.2	32.2	32.2	32.2	32.2	32.2	31.8	31.8	31.8	0.0	0.0	0.0	0.0	0.0	0.0	0.0	0.0	0.0	0.0	0.0	0.0	0.0	-1.0	-1.0	-1.0	29.6	29.6	29.6	29.6	29.6
CCCCCCCCCOC(=O)CN1CCCC1=O	-		M98434650	-	-	-	-	-	-	-	3.34	-3.39	32.3	32.3	32.3	32.3	32.3	32.3	32.3	32.3	32.3	32.3	32.3	32.3	32.3	32.3	32.3	32.3	0.0	0.0	0.0	0.0	0.0	0.0	0.0	0.0	0.0	0.0	0.0	0.0	0.0	0.0	0.0	0.0	29.6	29.6	29.6	29.6	29.6
CCCCCCCCCC(=O)OCCN1CCCC1=O	-		M98434664	-	-	-	-	-	-	-	3.53	-3.6	34.3	34.3	34.3	34.3	34.3	34.3	34.3	34.3	34.3	34.3	34.3	34.3	34.3	34.3	34.3	34.3	0.0	0.0	0.0	0.0	0.0	0.0	0.0	0.0	0.0	0.0	0.0	0.0	0.0	0.0	0.0	0.0	31.5	31.5	31.5	31.5	31.5
CCCCCCCCCCOC(=O)CN1CCCC1=O	-		M98434665	-	-	-	-	-	-	-	3.83	-3.99	34.3	34.3	34.3	34.3	34.3	34.3	34.3	34.3	34.3	34.3	34.3	34.3	34.3	34.3	34.3	34.3	0.0	0.0	0.0	0.0	0.0	0.0	0.0	0.0	0.0	0.0	0.0	0.0	0.0	0.0	0.0	0.0	31.5	31.5	31.5	31.5	31.5
CCCCCCCCCCCCN1C(CCC1=O)C(O)=O	-		M27762075	-	-	-	-	-	-	-	3.61	-4.36	36.0	36.4	36.4	36.4	36.4	36.4	36.0	36.0	36.0	36.0	36.0	36.0	36.0	36.0	36.0	36.0	-1.0	0.0	0.0	0.0	0.0	0.0	-1.0	-1.0	-1.0	-1.0	-1.0	-1.0	-1.0	-1.0	-1.0	-1.0	32.9	33.0	33.0	33.0	33.0
CCCCCCCCCCCOC(=O)CN1CCCC1=O	-		M98434679	-	-	-	-	-	-	-	4.29	-4.34	36.6	36.6	36.6	36.6	36.6	36.6	36.6	36.6	36.6	36.6	36.6	36.6	36.6	36.6	36.6	36.6	0.0	0.0	0.0	0.0	0.0	0.0	0.0	0.0	0.0	0.0	0.0	0.0	0.0	0.0	0.0	0.0	33.3	33.3	33.3	33.3	33.3
CCCCCCCCCCCCOC(=O)CN1CCCC1=O	-		M98434690	-	-	-	-	-	-	-	4.72	-4.67	38.5	38.5	38.5	38.5	38.5	38.5	38.5	38.5	38.5	38.5	38.5	38.5	38.5	38.5	38.5	38.5	0.0	0.0	0.0	0.0	0.0	0.0	0.0	0.0	0.0	0.0	0.0	0.0	0.0	0.0	0.0	0.0	35.1	35.1	35.1	35.1	35.1
CCCCCCCCCCCCCCN1C(CCC1=O)C(O)=O	-		M98434706	-	-	-	-	-	-	-	5.03	-5.13	40.2	40.7	40.7	40.7	40.7	40.7	40.2	40.2	40.2	40.2	40.2	40.2	40.2	40.2	40.2	40.2	-1.0	0.0	0.0	0.0	0.0	0.0	-1.0	-1.0	-1.0	-1.0	-1.0	-1.0	-1.0	-1.0	-1.0	-1.0	36.6	36.7	36.7	36.7	36.7
CCCCCCCCCCCCCOC(=O)CN1CCCC1=O	-		M98434707	-	-	-	-	-	-	-	5.16	-5.12	40.9	40.9	40.9	40.9	40.9	40.9	40.9	40.9	40.9	40.9	40.9	40.9	40.9	40.9	40.9	40.9	0.0	0.0	0.0	0.0	0.0	0.0	0.0	0.0	0.0	0.0	0.0	0.0	0.0	0.0	0.0	0.0	37.0	37.0	37.0	37.0	37.0
CCCCCCCCCCCCCCOC(=O)CN1CCCC1=O	-		M98434718	-	-	-	-	-	-	-	5.65	-5.73	42.8	42.8	42.8	42.8	42.8	42.8	42.8	42.8	42.8	42.8	42.8	42.8	42.8	42.8	42.8	42.8	0.0	0.0	0.0	0.0	0.0	0.0	0.0	0.0	0.0	0.0	0.0	0.0	0.0	0.0	0.0	0.0	38.8	38.8	38.8	38.8	38.8
CCCCCCCCCCCCCCCCN1C(CCC1=O)C(O)=O	-		M98434725	-	-	-	-	-	-	-	6.19	-5.88	44.6	45.0	45.0	45.0	45.0	45.0	44.6	44.6	44.6	44.6	44.6	44.6	44.6	44.6	44.6	44.6	-1.0	0.0	0.0	0.0	0.0	0.0	-1.0	-1.0	-1.0	-1.0	-1.0	-1.0	-1.0	-1.0	-1.0	-1.0	40.3	40.4	40.4	40.4	40.4
CCCCCCCCCCCCN1CC(CC1=O)C(O)=O	-		M32301	-	-	-	-	-	-	-	4.78	-4.21	36.2	36.6	36.6	36.6	36.6	36.6	36.2	36.2	36.2	36.2	36.2	36.2	36.2	36.2	36.2	36.2	-1.0	0.0	0.0	0.0	0.0	0.0	-1.0	-1.0	-1.0	-1.0	-1.0	-1.0	-1.0	-1.0	-1.0	-1.0	32.9	33.0	33.0	33.0	33.0
CCCCCCCCCCCCN1CC(CC1=O)C(=O)OC	-		M46842	-	-	-	-	-	-	-	4.79	-4.45	38.8	38.8	38.8	38.8	38.8	38.8	38.8	38.8	38.8	38.8	38.8	38.8	38.8	38.8	38.8	38.8	0.0	0.0	0.0	0.0	0.0	0.0	0.0	0.0	0.0	0.0	0.0	0.0	0.0	0.0	0.0	0.0	35.1	35.1	35.1	35.1	35.1
CC1CCC(=O)N1	-		M18652	-	-	-	-	-	-	-	-0.32	0.47	10.6	10.6	10.6	10.6	10.6	10.6	10.6	10.6	10.6	10.6	10.6	10.6	10.6	10.6	10.6	10.6	0.0	0.0	0.0	0.0	0.0	0.0	0.0	0.0	0.0	0.0	0.0	0.0	0.0	0.0	0.0	0.0	10.4	10.4	10.4	10.4	10.4
CCCCCCCCCCSCCN1CCCC1=O	-		M3438925	-	-	-	-	-	-	-	5.33	-5.6	37.2	37.2	37.2	37.2	37.2	37.2	37.2	37.2	37.2	37.2	37.2	37.2	37.2	37.2	37.2	37.2	0.0	0.0	0.0	0.0	0.0	0.0	0.0	0.0	0.0	0.0	0.0	0.0	0.0	0.0	0.0	0.0	33.8	33.8	33.8	33.8	33.8
OC(=O)C1CCC(=O)N1	-		M18260	-	-	-	-	-	-	-	-0.99	0.07	11.1	11.5	11.5	11.5	11.5	11.1	11.1	11.1	11.1	11.1	11.1	11.1	11.1	11.1	10.8	10.8	-1.0	0.0	0.0	0.0	0.0	-1.0	-1.0	-1.0	-1.0	-1.0	-1.0	-1.0	-1.0	-1.0	-2.0	-2.0	11.0	11.1	11.1	11.1	11.1
CCCCCCCCCCCCOC(=O)C1CCC(=O)N1	-		M80882	-	-	-	-	-	-	-	4.69	-4.89	36.4	36.4	36.4	36.4	36.4	36.4	36.4	36.4	36.4	36.4	36.4	36.4	36.4	36.1	36.1	36.1	0.0	0.0	0.0	0.0	0.0	0.0	0.0	0.0	0.0	0.0	0.0	0.0	0.0	-1.0	-1.0	-1.0	33.3	33.3	33.3	33.3	33.3
CCN1CCCC1=O	-		M27274	-	-	-	-	-	-	-	0.13	0.74	12.6	12.6	12.6	12.6	12.6	12.6	12.6	12.6	12.6	12.6	12.6	12.6	12.6	12.6	12.6	12.6	0.0	0.0	0.0	0.0	0.0	0.0	0.0	0.0	0.0	0.0	0.0	0.0	0.0	0.0	0.0	0.0	12.3	12.3	12.3	12.3	12.3
CCCCCCCCN1CCCC1=O	-		M27275	-	-	-	-	-	-	-	3.24	-2.77	25.1	25.1	25.1	25.1	25.1	25.1	25.1	25.1	25.1	25.1	25.1	25.1	25.1	25.1	25.1	25.1	0.0	0.0	0.0	0.0	0.0	0.0	0.0	0.0	0.0	0.0	0.0	0.0	0.0	0.0	0.0	0.0	23.3	23.3	23.3	23.3	23.3
CCCCCCCCCCCCN1CCCC1=O	-		M27276	-	-	-	-	-	-	-	5.22	-5.3	33.6	33.6	33.6	33.6	33.6	33.6	33.6	33.6	33.6	33.6	33.6	33.6	33.6	33.6	33.6	33.6	0.0	0.0	0.0	0.0	0.0	0.0	0.0	0.0	0.0	0.0	0.0	0.0	0.0	0.0	0.0	0.0	30.7	30.7	30.7	30.7	30.7
OCCN1CCCC1=O	-		M28250	-	-	-	-	-	-	-	-0.96	0.93	13.6	13.6	13.6	13.6	13.6	13.6	13.6	13.6	13.6	13.6	13.6	13.6	13.6	13.6	13.6	13.6	0.0	0.0	0.0	0.0	0.0	0.0	0.0	0.0	0.0	0.0	0.0	0.0	0.0	0.0	0.0	0.0	12.9	12.9	12.9	12.9	12.9
CCCCN1CCCC1=O	-		M28280	-	-	-	-	-	-	-	1.09	0.0	16.7	16.7	16.7	16.7	16.7	16.7	16.7	16.7	16.7	16.7	16.7	16.7	16.7	16.7	16.7	16.7	0.0	0.0	0.0	0.0	0.0	0.0	0.0	0.0	0.0	0.0	0.0	0.0	0.0	0.0	0.0	0.0	15.9	15.9	15.9	15.9	15.9
CCCN1CCCC1=O	-		M15561157	-	-	-	-	-	-	-	0.49	0.47	14.7	14.7	14.7	14.7	14.7	14.7	14.7	14.7	14.7	14.7	14.7	14.7	14.7	14.7	14.7	14.7	0.0	0.0	0.0	0.0	0.0	0.0	0.0	0.0	0.0	0.0	0.0	0.0	0.0	0.0	0.0	0.0	14.1	14.1	14.1	14.1	14.1
O=C1CCCN1C12CC3CC(CC(C3)C1)C2	-		M15577461	-	-	-	-	-	-	-	2.85	-2.96	25.1	25.5	25.1	25.1	25.1	25.1	25.1	25.1	25.1	25.1	25.1	25.1	25.1	25.1	25.1	25.1	0.0	1.0	0.0	0.0	0.0	0.0	0.0	0.0	0.0	0.0	0.0	0.0	0.0	0.0	0.0	0.0	24.8	25.3	24.8	24.8	24.8
OC(=O)C1CN(C(=O)C1)C1=CC=CC=C1	-		M3233042	-	-	-	-	-	-	-	0.28	-1.14	20.1	20.3	20.3	20.3	20.3	20.3	20.1	20.1	20.1	20.1	20.1	20.1	20.1	20.1	20.1	20.1	-1.0	0.0	0.0	0.0	0.0	0.0	-1.0	-1.0	-1.0	-1.0	-1.0	-1.0	-1.0	-1.0	-1.0	-1.0	20.4	20.5	20.5	20.5	20.5
CC(CCN1CCCC1=O)N1CCCC1=O	-		M98434623	-	-	-	-	-	-	-	0.58	-0.68	24.9	24.9	24.9	24.9	24.9	24.9	24.9	24.9	24.9	24.9	24.9	24.9	24.9	24.9	24.9	24.9	0.0	0.0	0.0	0.0	0.0	0.0	0.0	0.0	0.0	0.0	0.0	0.0	0.0	0.0	0.0	0.0	23.8	23.8	23.8	23.8	23.8
CN1CC(CC1=O)C(O)=O	-		M39470	-	-	-	-	-	-	-	-0.73	0.77	13.1	13.6	13.6	13.6	13.6	13.6	13.1	13.1	13.1	13.1	13.1	13.1	13.1	13.1	13.1	13.1	-1.0	0.0	0.0	0.0	0.0	0.0	-1.0	-1.0	-1.0	-1.0	-1.0	-1.0	-1.0	-1.0	-1.0	-1.0	12.8	12.9	12.9	12.9	12.9
O=C1CCCN1CCCN1CCCC1=O	-		M95139103	-	-	-	-	-	-	-	0.26	-0.44	23.3	23.3	23.3	23.3	23.3	23.3	23.3	23.3	23.3	23.3	23.3	23.3	23.3	23.3	23.3	23.3	0.0	0.0	0.0	0.0	0.0	0.0	0.0	0.0	0.0	0.0	0.0	0.0	0.0	0.0	0.0	0.0	22.0	22.0	22.0	22.0	22.0
CCCCCCN1CCCC1=O	-		M29749	-	-	-	-	-	-	-	2.11	-1.4	20.9	20.9	20.9	20.9	20.9	20.9	20.9	20.9	20.9	20.9	20.9	20.9	20.9	20.9	20.9	20.9	0.0	0.0	0.0	0.0	0.0	0.0	0.0	0.0	0.0	0.0	0.0	0.0	0.0	0.0	0.0	0.0	19.6	19.6	19.6	19.6	19.6
CC1CCC(=O)N1C	-		M29897	-	-	-	-	-	-	-	0.15	0.73	12.5	12.5	12.5	12.5	12.5	12.5	12.5	12.5	12.5	12.5	12.5	12.5	12.5	12.5	12.5	12.5	0.0	0.0	0.0	0.0	0.0	0.0	0.0	0.0	0.0	0.0	0.0	0.0	0.0	0.0	0.0	0.0	12.3	12.3	12.3	12.3	12.3
CCCCCCCCCCN1CCCC1=O	-		M90468	-	-	-	-	-	-	-	3.85	-4.18	29.4	29.4	29.4	29.4	29.4	29.4	29.4	29.4	29.4	29.4	29.4	29.4	29.4	29.4	29.4	29.4	0.0	0.0	0.0	0.0	0.0	0.0	0.0	0.0	0.0	0.0	0.0	0.0	0.0	0.0	0.0	0.0	27.0	27.0	27.0	27.0	27.0
COC(=O)C1CN(C)C(=O)C1	-		M41188	-	-	-	-	-	-	-	-0.4	0.68	15.7	15.7	15.7	15.7	15.7	15.7	15.7	15.7	15.7	15.7	15.7	15.7	15.7	15.7	15.7	15.7	0.0	0.0	0.0	0.0	0.0	0.0	0.0	0.0	0.0	0.0	0.0	0.0	0.0	0.0	0.0	0.0	15.0	15.0	15.0	15.0	15.0
O=C1CCCN1	-		M3945	-	-	-	-	-	-	-	-0.89	0.8	8.7	8.7	8.7	8.7	8.7	8.7	8.7	8.7	8.7	8.7	8.7	8.7	8.7	8.7	8.7	8.7	0.0	0.0	0.0	0.0	0.0	0.0	0.0	0.0	0.0	0.0	0.0	0.0	0.0	0.0	0.0	0.0	8.6	8.6	8.6	8.6	8.6
OCCCN1CCCC1=O	-		M93180	-	-	-	-	-	-	-	-0.62	0.76	15.7	15.7	15.7	15.7	15.7	15.7	15.7	15.7	15.7	15.7	15.7	15.7	15.7	15.7	15.7	15.7	0.0	0.0	0.0	0.0	0.0	0.0	0.0	0.0	0.0	0.0	0.0	0.0	0.0	0.0	0.0	0.0	14.8	14.8	14.8	14.8	14.8
COC(=O)C1CN(C(=O)C1)C1=CC=CC=C1	-		M16156119	-	-	-	-	-	-	-	0.9	-1.87	22.6	22.6	22.6	22.6	22.6	22.6	22.6	22.6	22.6	22.6	22.6	22.6	22.6	22.6	22.6	22.6	0.0	0.0	0.0	0.0	0.0	0.0	0.0	0.0	0.0	0.0	0.0	0.0	0.0	0.0	0.0	0.0	22.6	22.6	22.6	22.6	22.6
CCCCCN1CCCC1=O	-		M15558673	-	-	-	-	-	-	-	1.68	-0.81	18.9	18.9	18.9	18.9	18.9	18.9	18.9	18.9	18.9	18.9	18.9	18.9	18.9	18.9	18.9	18.9	0.0	0.0	0.0	0.0	0.0	0.0	0.0	0.0	0.0	0.0	0.0	0.0	0.0	0.0	0.0	0.0	17.8	17.8	17.8	17.8	17.8
CCOC(=O)C1CCC(=O)N1	-		M95165	-	-	-	-	-	-	-	-0.31	-0.06	15.5	15.5	15.5	15.5	15.5	15.5	15.5	15.5	15.5	15.5	15.5	15.5	15.5	15.2	15.2	15.2	0.0	0.0	0.0	0.0	0.0	0.0	0.0	0.0	0.0	0.0	0.0	0.0	0.0	-1.0	-1.0	-1.0	15.0	15.0	15.0	15.0	15.0
CCCCCCCCCCCC(=O)N1CCCC1=O	-		M44782	-	-	-	-	-	-	-	5.26	-4.37	33.5	33.5	33.5	33.5	33.5	33.5	33.5	33.5	33.5	33.5	33.5	33.5	33.5	33.5	33.5	33.5	0.0	0.0	0.0	0.0	0.0	0.0	0.0	0.0	0.0	0.0	0.0	0.0	0.0	0.0	0.0	0.0	30.8	30.8	30.8	30.8	30.8
CN1CCCC1=O	-		M10293	-	-	-	-	-	-	-	-0.72	0.93	10.7	10.7	10.7	10.7	10.7	10.7	10.7	10.7	10.7	10.7	10.7	10.7	10.7	10.7	10.7	10.7	0.0	0.0	0.0	0.0	0.0	0.0	0.0	0.0	0.0	0.0	0.0	0.0	0.0	0.0	0.0	0.0	10.4	10.4	10.4	10.4	10.4
CCCCCCCCCCCCC1CCN(C)C1=O	-		M97637516	-	-	-	-	-	-	-	5.22	-5.55	35.7	35.7	35.7	35.7	35.7	35.7	35.7	35.7	35.7	35.7	35.7	35.7	35.7	35.7	35.7	35.7	0.0	0.0	0.0	0.0	0.0	0.0	0.0	0.0	0.0	0.0	0.0	0.0	0.0	0.0	0.0	0.0	32.5	32.5	32.5	32.5	32.5
CC(CCC(=O)NCC([O-])=O)C1CCC2C3C(O)C(O)C4CC(O)CCC4(C)C3CCC12C	-		M37779	-	-	-	-	-	-	-	1.46	-4.46	52.6	53.0	53.0	53.0	53.0	52.6	52.6	52.6	52.6	52.6	52.6	52.6	52.6	52.6	52.6	52.3	-1.0	0.0	0.0	0.0	0.0	-1.0	-1.0	-1.0	-1.0	-1.0	-1.0	-1.0	-1.0	-1.0	-1.0	-2.0	49.2	49.3	49.3	49.3	49.3
CC(CCC(=O)NCCS(O)(=O)=O)C1CCC2C3CCC4CC(O)CCC4(C)C3CCC12C	-		M9103448	-	-	-	-	-	-	-	2.0	-6.24	55.6	55.9	55.6	55.6	55.6	55.6	55.6	55.6	55.6	55.6	55.6	55.6	55.6	55.6	55.6	55.6	-1.0	0.0	-1.0	-1.0	-1.0	-1.0	-1.0	-1.0	-1.0	-1.0	-1.0	-1.0	-1.0	-1.0	-1.0	-1.0	52.0	52.5	52.0	52.0	52.0
CC(CCC(=O)NCCS(O)(=O)=O)C1CCC2C3C(O)C(O)C4CC(O)CCC4(C)C3CCC12C	-		M9152823	-	-	-	-	-	-	-	1.19	-3.84	57.2	56.9	57.2	57.2	57.2	57.2	57.2	57.2	57.2	57.2	57.2	57.2	57.2	57.2	57.2	56.9	-1.0	0.0	-1.0	-1.0	-1.0	-1.0	-1.0	-1.0	-1.0	-1.0	-1.0	-1.0	-1.0	-1.0	-1.0	-2.0	53.3	53.8	53.3	53.3	53.3
CC(CCC(=O)NCC(O)=O)C1CCC2C3CCC4CC(O)CCC4(C)C3CC(O)C12C	-		M20199	-	-	-	-	-	-	-	2.69	-4.79	51.8	52.1	52.1	52.1	52.1	51.8	51.8	51.8	51.8	51.8	51.8	51.8	51.8	51.8	51.8	51.8	-1.0	0.0	0.0	0.0	0.0	-1.0	-1.0	-1.0	-1.0	-1.0	-1.0	-1.0	-1.0	-1.0	-1.0	-1.0	48.6	48.7	48.7	48.7	48.7
CC(CCC(O)=O)C1CCC2C3CCC4CC(O)CCC4(C)C3CCC12C	-		M10479	-	-	-	-	-	-	-	4.38	-5.88	45.3	45.8	45.8	45.8	45.8	45.8	45.3	45.3	45.3	45.3	45.3	45.3	45.3	45.3	45.3	45.3	-1.0	0.0	0.0	0.0	0.0	0.0	-1.0	-1.0	-1.0	-1.0	-1.0	-1.0	-1.0	-1.0	-1.0	-1.0	43.0	43.1	43.1	43.1	43.1
CC(CCC(=O)NCC(O)=O)C1CCC2C3CCC4CC(O)CCC4(C)C3CCC12C	-		M9102001	-	-	-	-	-	-	-	3.71	-5.45	51.0	51.3	51.3	51.3	51.3	51.0	51.0	51.0	51.0	51.0	51.0	51.0	51.0	51.0	51.0	51.0	-1.0	0.0	0.0	0.0	0.0	-1.0	-1.0	-1.0	-1.0	-1.0	-1.0	-1.0	-1.0	-1.0	-1.0	-1.0	47.9	48.0	48.0	48.0	48.0
CC(CCC(=O)NCC(O)=O)C1CCC2C3C(O)CC4CC(O)CCC4(C)C3CC(O)C12C	-		M9676	-	-	-	-	-	-	-	1.7	-4.27	52.6	52.9	52.9	52.9	52.9	52.6	52.6	52.6	52.6	52.6	52.6	52.6	52.6	52.6	52.6	52.6	-1.0	0.0	0.0	0.0	0.0	-1.0	-1.0	-1.0	-1.0	-1.0	-1.0	-1.0	-1.0	-1.0	-1.0	-1.0	49.2	49.3	49.3	49.3	49.3
CC(CCC(=O)NCCS(O)(=O)=O)C1CCC2C3C(O)CC4CC(O)CCC4(C)C3CCC12C	-		M3438679	-	-	-	-	-	-	-	1.27	-4.83	56.5	56.8	56.5	56.5	56.5	56.5	56.5	56.5	56.5	56.5	56.5	56.5	56.5	56.5	56.5	56.5	-1.0	0.0	-1.0	-1.0	-1.0	-1.0	-1.0	-1.0	-1.0	-1.0	-1.0	-1.0	-1.0	-1.0	-1.0	-1.0	52.7	53.2	52.7	52.7	52.7
CC(CCC(=O)NCCS(O)(=O)=O)C1CCC2C3CC(O)C4CC(O)CCC4(C)C3CCC12C	-		M97056004	-	-	-	-	-	-	-	1.32	-4.86	56.4	56.1	56.4	56.4	56.4	56.4	56.4	56.4	56.4	56.4	56.4	56.4	56.4	56.4	56.4	56.4	-1.0	0.0	-1.0	-1.0	-1.0	-1.0	-1.0	-1.0	-1.0	-1.0	-1.0	-1.0	-1.0	-1.0	-1.0	-1.0	52.7	53.2	52.7	52.7	52.7
CC(CCC(=O)NCCS(O)(=O)=O)C1CCC2C3CCC4CC(O)CCC4(C)C3CC(O)C12C	-		M9103428	-	-	-	-	-	-	-	1.1	-4.81	56.4	56.0	56.4	56.4	56.4	56.4	56.4	56.4	56.4	56.4	56.4	56.4	56.4	56.4	56.4	56.4	-1.0	0.0	-1.0	-1.0	-1.0	-1.0	-1.0	-1.0	-1.0	-1.0	-1.0	-1.0	-1.0	-1.0	-1.0	-1.0	52.7	53.2	52.7	52.7	52.7
CC(CCC(=O)NCC(O)=O)C1CCC2C3C(O)CC4CC(O)CCC4(C)C3CCC12C	-		M23110	-	-	-	-	-	-	-	2.39	-4.79	51.9	52.2	52.2	52.2	52.2	51.9	51.9	51.9	51.9	51.9	51.9	51.9	51.9	51.9	51.9	51.9	-1.0	0.0	0.0	0.0	0.0	-1.0	-1.0	-1.0	-1.0	-1.0	-1.0	-1.0	-1.0	-1.0	-1.0	-1.0	48.6	48.7	48.7	48.7	48.7
CC(CCC(=O)NCCC[N+](C)(C)CCCS([O-])(=O)=O)C1CCC2C3C(O)CC4CC(O)CCC4(C)C3CC(O)C12C	-		M3729161	-	-	-	-	-	-	read start: end of file apparent state: unit 5 (unnamed) last format: (A) lately reading sequential formatted external IO	-	-	-	-	-	-	-	-	-	-	-	-	-	-	-	-	-	-	-	-	-	-	-	-	-	-	-	-	-	-	-	-	-	-	-	-	-	-	-
CC1(C)OC2CC3C4CCC5=CC(=O)C=CC5(C)C4(F)C(O)CC3(C)C2(O1)C(=O)CO	-		M13660	-	-	-	-	-	-	-	2.31	-4.02	45.1	45.1	45.1	45.1	45.1	45.1	45.1	45.1	45.1	45.1	45.1	45.1	45.1	45.1	45.1	44.2	0.0	0.0	0.0	0.0	0.0	0.0	0.0	0.0	0.0	0.0	0.0	0.0	0.0	0.0	0.0	-2.0	43.4	43.4	43.4	43.4	43.4
CC(CCC(=O)NCCS(O)(=O)=O)C1CCC2C3C(O)CC4CC(O)CCC4(C)C3CC(O)C12C	-		M12145	-	-	-	-	-	-	-	0.78	-3.83	57.2	57.5	57.2	57.2	57.2	57.2	57.2	57.2	57.2	57.2	57.2	57.2	57.2	57.2	57.2	57.2	-1.0	0.0	-1.0	-1.0	-1.0	-1.0	-1.0	-1.0	-1.0	-1.0	-1.0	-1.0	-1.0	-1.0	-1.0	-1.0	53.3	53.8	53.3	53.3	53.3
CC(C)=CCCC(C)=CCN1C(=O)CCC1=O	-		M98434626	-	-	-	-	-	-	-	3.19	-2.73	27.4	27.4	27.4	27.4	27.4	27.4	27.4	27.4	27.4	27.4	27.4	27.4	27.4	27.4	27.4	27.4	0.0	0.0	0.0	0.0	0.0	0.0	0.0	0.0	0.0	0.0	0.0	0.0	0.0	0.0	0.0	0.0	26.6	26.6	26.6	26.6	26.6
CCCCCCCCCCCCN1C(=O)CCC1=O	-		M16957325	-	-	-	-	-	-	-	5.36	-4.37	33.7	33.7	33.7	33.7	33.7	33.7	33.7	33.7	33.7	33.7	33.7	33.7	33.7	33.7	33.7	33.7	0.0	0.0	0.0	0.0	0.0	0.0	0.0	0.0	0.0	0.0	0.0	0.0	0.0	0.0	0.0	0.0	30.8	30.8	30.8	30.8	30.8
CCCCCCOC(=O)CCCCCN1C(=O)CCC1=O	-		M98434675	-	-	-	-	-	-	-	3.41	-3.28	34.7	34.7	34.7	34.7	34.7	34.7	34.7	34.7	34.7	34.7	34.7	34.7	34.7	34.7	34.7	34.7	0.0	0.0	0.0	0.0	0.0	0.0	0.0	0.0	0.0	0.0	0.0	0.0	0.0	0.0	0.0	0.0	31.5	31.5	31.5	31.5	31.5
CCCCCCCOC(=O)CCCCCN1C(=O)CCC1=O	-		M98434685	-	-	-	-	-	-	-	3.92	-3.71	36.7	36.7	36.7	36.7	36.7	36.7	36.7	36.7	36.7	36.7	36.7	36.7	36.7	36.7	36.7	36.7	0.0	0.0	0.0	0.0	0.0	0.0	0.0	0.0	0.0	0.0	0.0	0.0	0.0	0.0	0.0	0.0	33.4	33.4	33.4	33.4	33.4
CCCCCCCCOC(=O)CCCCCN1C(=O)CCC1=O	-		M98434703	-	-	-	-	-	-	-	4.38	-4.06	38.9	38.9	38.9	38.9	38.9	38.9	38.9	38.9	38.9	38.9	38.9	38.9	38.9	38.9	38.9	38.9	0.0	0.0	0.0	0.0	0.0	0.0	0.0	0.0	0.0	0.0	0.0	0.0	0.0	0.0	0.0	0.0	35.2	35.2	35.2	35.2	35.2
CCCCCCCCCOC(=O)CCCCCN1C(=O)CCC1=O	-		M98434713	-	-	-	-	-	-	-	4.86	-4.39	41.0	41.0	41.0	41.0	41.0	41.0	41.0	41.0	41.0	41.0	41.0	41.0	41.0	41.0	41.0	41.0	0.0	0.0	0.0	0.0	0.0	0.0	0.0	0.0	0.0	0.0	0.0	0.0	0.0	0.0	0.0	0.0	37.0	37.0	37.0	37.0	37.0
CCCCCCCCCCOC(=O)CCCCCN1C(=O)CCC1=O	-		M98434723	-	-	-	-	-	-	-	5.3	-4.81	43.2	43.2	43.2	43.2	43.2	43.2	43.2	43.2	43.2	43.2	43.2	43.2	43.2	43.2	43.2	43.2	0.0	0.0	0.0	0.0	0.0	0.0	0.0	0.0	0.0	0.0	0.0	0.0	0.0	0.0	0.0	0.0	38.9	38.9	38.9	38.9	38.9
CCCCCCCCCCCOC(=O)CCCCCN1C(=O)CCC1=O	-		M98434731	-	-	-	-	-	-	-	5.72	-5.28	45.3	45.3	45.3	45.3	45.3	45.3	45.3	45.3	45.3	45.3	45.3	45.3	45.3	45.3	45.3	45.3	0.0	0.0	0.0	0.0	0.0	0.0	0.0	0.0	0.0	0.0	0.0	0.0	0.0	0.0	0.0	0.0	40.7	40.7	40.7	40.7	40.7
CCCCCCCCCCCCOC(=O)CCCCCN1C(=O)CCC1=O	-		M98434737	-	-	-	-	-	-	-	6.09	-5.59	47.4	47.4	47.4	47.4	47.4	47.4	47.4	47.4	47.4	47.4	47.4	47.4	47.4	47.4	47.4	47.4	0.0	0.0	0.0	0.0	0.0	0.0	0.0	0.0	0.0	0.0	0.0	0.0	0.0	0.0	0.0	0.0	42.6	42.6	42.6	42.6	42.6
CN1C(=O)CCC1=O	-		M24636	-	-	-	-	-	-	-	-0.69	0.8	10.8	10.8	10.8	10.8	10.8	10.8	10.8	10.8	10.8	10.8	10.8	10.8	10.8	10.8	10.8	10.8	0.0	0.0	0.0	0.0	0.0	0.0	0.0	0.0	0.0	0.0	0.0	0.0	0.0	0.0	0.0	0.0	10.6	10.6	10.6	10.6	10.6
C=O.OCCO.CC(C)(C)CC(C)(C)C1=CC=C(O)C=C1	-		M13102989	-	-	-	-	-	-	-	5.29	-3.9	25.0	25.0	25.0	25.0	25.0	25.0	25.0	25.0	25.0	25.0	25.0	25.0	24.6	24.6	24.6	24.6	0.0	0.0	0.0	0.0	0.0	0.0	0.0	0.0	0.0	0.0	0.0	0.0	-1.0	-1.0	-1.0	-1.0	25.6	25.6	25.6	25.6	25.6
CCCCCCCCC=CCCCCCCCC(=O)OCCOCC(OCCO)C1OC(CC1OCCO)OCCO	-		M755890	-	-	-	-	-	-	-	4.75	-5.43	72.4	72.4	72.4	72.4	72.4	72.4	72.4	72.4	72.4	72.4	72.4	72.4	72.4	72.4	72.4	72.4	0.0	0.0	0.0	0.0	0.0	0.0	0.0	0.0	0.0	0.0	0.0	0.0	0.0	0.0	0.0	0.0	64.8	64.8	64.8	64.8	64.8
CCCCCCCCCCCCCCCCCC(=O)OC1C(O)C(CO)OC1(CO)OC1OC(CO)C(O)C(O)C1O	-		M95451373	-	-	-	-	-	-	-	3.48	-3.55	68.9	68.9	68.9	68.9	68.9	68.9	68.9	68.9	68.9	68.9	68.9	68.9	68.9	68.9	68.3	67.6	0.0	0.0	0.0	0.0	0.0	0.0	0.0	0.0	0.0	0.0	0.0	0.0	0.0	0.0	-2.0	-4.0	61.9	61.9	61.9	61.9	61.9
CCCCC(CC)COC(=O)CC(C(=O)OCC(CC)CCCC)S(O)(=O)=O	-		M79600	-	-	-	-	-	-	-	2.48	-5.02	46.7	46.7	46.7	46.7	46.7	46.7	46.7	46.7	46.7	46.7	46.7	46.7	46.7	46.7	46.7	46.7	-1.0	-1.0	-1.0	-1.0	-1.0	-1.0	-1.0	-1.0	-1.0	-1.0	-1.0	-1.0	-1.0	-1.0	-1.0	-1.0	43.7	43.7	43.7	43.7	43.7
CCCCCCCCCCCC[N+](C)(C)C	-		M2608439	-	-	-	-	-	-	-	1.26	-7.35	32.5	32.5	32.5	32.5	32.5	32.5	32.5	32.5	32.5	32.5	32.5	32.5	32.5	32.5	32.5	32.5	1.0	1.0	1.0	1.0	1.0	1.0	1.0	1.0	1.0	1.0	1.0	1.0	1.0	1.0	1.0	1.0	29.9	29.9	29.9	29.9	29.9
CCCCCCCCCCCCCC[N+](C)(C)C	-		M56768	-	-	-	-	-	-	-	2.17	-7.64	36.8	36.8	36.8	36.8	36.8	36.8	36.8	36.8	36.8	36.8	36.8	36.8	36.8	36.8	36.8	36.8	1.0	1.0	1.0	1.0	1.0	1.0	1.0	1.0	1.0	1.0	1.0	1.0	1.0	1.0	1.0	1.0	33.6	33.6	33.6	33.6	33.6
CCCC[N+](CCCC)(CCCC)CCCC	-		M57220	-	-	-	-	-	-	-	3.54	-7.39	33.6	33.6	33.6	33.6	33.6	33.6	33.6	33.6	33.6	33.6	33.6	33.6	33.6	33.6	33.6	33.6	1.0	1.0	1.0	1.0	1.0	1.0	1.0	1.0	1.0	1.0	1.0	1.0	1.0	1.0	1.0	1.0	31.7	31.7	31.7	31.7	31.7
[Na+].[Cl-].CCCCCCCCCCCC[N+](C)(C)CC([O-])=O	-		M56495	-	-	-	-	-	-	-	1.83	-6.5	35.0	35.4	35.4	35.4	35.0	35.0	35.0	35.0	35.0	35.0	35.0	35.0	35.0	35.0	35.0	35.0	0.0	1.0	1.0	1.0	0.0	0.0	0.0	0.0	0.0	0.0	0.0	0.0	0.0	0.0	0.0	0.0	32.1	32.2	32.2	32.2	32.1
CCCCCCC(=O)N(C)C	-		M12052376	-	-	-	-	-	-	-	2.23	-1.23	19.7	19.7	19.7	19.7	19.7	19.7	19.7	19.7	19.7	19.7	19.7	19.7	19.7	19.7	19.7	19.7	0.0	0.0	0.0	0.0	0.0	0.0	0.0	0.0	0.0	0.0	0.0	0.0	0.0	0.0	0.0	0.0	18.5	18.5	18.5	18.5	18.5
CCCCCCCC(=O)N(C)C	-		M24600	-	-	-	-	-	-	-	2.85	-1.86	21.6	21.6	21.6	21.6	21.6	21.6	21.6	21.6	21.6	21.6	21.6	21.6	21.6	21.6	21.6	21.6	0.0	0.0	0.0	0.0	0.0	0.0	0.0	0.0	0.0	0.0	0.0	0.0	0.0	0.0	0.0	0.0	20.4	20.4	20.4	20.4	20.4
[Na+].CCCCCCCCCCCCCCOS([O-])(=O)=O	-		M24843	-	-	-	-	-	-	-	2.59	-5.05	35.4	35.4	35.4	35.4	35.4	35.4	35.4	35.4	35.4	35.4	35.4	35.4	35.4	35.4	35.4	35.4	-1.0	-1.0	-1.0	-1.0	-1.0	-1.0	-1.0	-1.0	-1.0	-1.0	-1.0	-1.0	-1.0	-1.0	-1.0	-1.0	31.7	31.7	31.7	31.7	31.7
[Cl-].CC(C)(C)CC(C)(C)C1=CC=C(OCCOCC[N+](C)(C)CC2=CC=CC=C2)C=C1	-		M50647	-	-	-	-	-	-	Calculation failed after 3 attemts. Exemplary error: -- Failed and did not produce any output	-	-	-	-	-	-	-	-	-	-	-	-	-	-	-	-	-	-	-	-	-	-	-	-	-	-	-	-	-	-	-	-	-	-	-	-	-	-	-
[Cl-].CCCCCCCCCCCCCCCC[N+](C)(C)CC1=CC=CC=C1	-		M50651	-	-	-	-	-	-	read start: end of file apparent state: unit 5 (unnamed) last format: (A) lately reading sequential formatted external IO	-	-	-	-	-	-	-	-	-	-	-	-	-	-	-	-	-	-	-	-	-	-	-	-	-	-	-	-	-	-	-	-	-	-	-	-	-	-	-
CCCCCCCCCCCCN	-		M5216	-	-	-	-	-	-	-	5.27	-5.19	26.7	26.7	26.7	26.7	26.7	26.7	26.7	26.7	26.7	26.7	26.7	26.7	26.3	26.3	26.3	26.3	1.0	1.0	1.0	1.0	1.0	1.0	1.0	1.0	1.0	1.0	1.0	1.0	0.0	0.0	0.0	0.0	24.4	24.4	24.4	24.4	24.4
[Ca++].CCCCC(CC)COC(=O)CC(C(=O)OCC(CC)CCCC)S([O-])(=O)=O.CCCCC(CC)COC(=O)CC(C(=O)OCC(CC)CCCC)S([O-])(=O)=O	-		M65613	-	-	-	-	-	-	-	2.48	-5.02	46.7	46.7	46.7	46.7	46.7	46.7	46.7	46.7	46.7	46.7	46.7	46.7	46.7	46.7	46.7	46.7	-1.0	-1.0	-1.0	-1.0	-1.0	-1.0	-1.0	-1.0	-1.0	-1.0	-1.0	-1.0	-1.0	-1.0	-1.0	-1.0	43.7	43.7	43.7	43.7	43.7
[Na+].CCCCCCCCCCCC(=O)N(C)CC([O-])=O	-		M19473	-	-	-	-	-	-	-	3.82	-4.24	32.7	33.1	33.1	33.1	33.1	33.1	32.7	32.7	32.7	32.7	32.7	32.7	32.7	32.7	32.7	32.7	-1.0	0.0	0.0	0.0	0.0	0.0	-1.0	-1.0	-1.0	-1.0	-1.0	-1.0	-1.0	-1.0	-1.0	-1.0	30.0	30.1	30.1	30.1	30.1
CCCCCCCCCCCCCCCCCC[N+](C)(C)CCCCCCCCCCCCCCCCCC	-		M119957	-	-	-	-	-	-	Calculation failed after 3 attemts. Exemplary error: -- Failed and did not produce any output	-	-	-	-	-	-	-	-	-	-	-	-	-	-	-	-	-	-	-	-	-	-	-	-	-	-	-	-	-	-	-	-	-	-	-	-	-	-	-
CCCCCCCCCCCC[N+](C)(C)CCCS([O-])(=O)=O	-		M4837	-	-	-	-	-	-	read start: end of file apparent state: unit 5 (unnamed) last format: (A) lately reading sequential formatted external IO	-	-	-	-	-	-	-	-	-	-	-	-	-	-	-	-	-	-	-	-	-	-	-	-	-	-	-	-	-	-	-	-	-	-	-	-	-	-	-
CCCCCCCCCC[N+](C)(C)C	-		M2666440	-	-	-	-	-	-	-	0.25	-6.86	28.2	28.2	28.2	28.2	28.2	28.2	28.2	28.2	28.2	28.2	28.2	28.2	28.2	28.2	28.2	28.2	1.0	1.0	1.0	1.0	1.0	1.0	1.0	1.0	1.0	1.0	1.0	1.0	1.0	1.0	1.0	1.0	26.2	26.2	26.2	26.2	26.2
[Na+].CCCCCCCCCCCCOS([O-])(=O)=O	-		M19707	-	-	-	-	-	-	-	1.77	-4.37	31.2	31.2	31.2	31.2	31.2	31.2	31.2	31.2	31.2	31.2	31.2	31.2	31.2	31.2	31.2	31.2	-1.0	-1.0	-1.0	-1.0	-1.0	-1.0	-1.0	-1.0	-1.0	-1.0	-1.0	-1.0	-1.0	-1.0	-1.0	-1.0	28.0	28.0	28.0	28.0	28.0
CCCCCCCCCCCCNC(N)=O	-		M1158311	-	-	-	-	-	-	-	4.5	-4.19	30.0	30.0	30.0	30.0	30.0	30.0	30.0	30.0	30.0	30.0	30.0	30.0	30.0	30.0	30.0	30.0	0.0	0.0	0.0	0.0	0.0	0.0	0.0	0.0	0.0	0.0	0.0	0.0	0.0	0.0	0.0	0.0	27.0	27.0	27.0	27.0	27.0
[Na+].CCCCCCCCCCC(C)C1=CC=C(C=C1)S([O-])(=O)=O	-		M26467	-	-	-	-	-	-	-	3.81	-5.91	38.4	38.4	38.4	38.4	38.4	38.4	38.4	38.4	38.4	38.4	38.4	38.4	38.4	38.4	38.4	38.4	-1.0	-1.0	-1.0	-1.0	-1.0	-1.0	-1.0	-1.0	-1.0	-1.0	-1.0	-1.0	-1.0	-1.0	-1.0	-1.0	36.8	36.8	36.8	36.8	36.8
CCCCCCCCCCCCCCCC(=O)OCC(COP([O-])(=O)OCC[N+](C)(C)C)OC(=O)CCCCCCCC=CCCCCCCCC	-		M694224	-	-	-	-	-	-	-- MAX. NUMBER OF ATOMS ALLOWED: 120	-	-	-	-	-	-	-	-	-	-	-	-	-	-	-	-	-	-	-	-	-	-	-	-	-	-	-	-	-	-	-	-	-	-	-	-	-	-	-
CCCCCCCC(O)CC(=O)NC(CC(C)C)C(=O)NC(CCC(O)=O)C(=O)NC1C(C)OC(=O)C(NC(=O)C(CO)NC(=O)C(CC(C)C)NC(=O)C(CO)NC(=O)C(CC(C)C)NC(=O)C(NC1=O)C(C)C)C(C)CC	-		M84803583	-	-	-	-	-	-	-- MAX. NUMBER OF ATOMS ALLOWED: 120	-	-	-	-	-	-	-	-	-	-	-	-	-	-	-	-	-	-	-	-	-	-	-	-	-	-	-	-	-	-	-	-	-	-	-	-	-	-	-
CCCCCCCCCCCCNC(=O)NCCCCCCCCCCCC	-		M97637525	-	-	-	-	-	-	-	8.87	-6.84	55.6	55.6	55.6	55.6	55.6	55.6	55.6	55.6	55.6	55.6	55.6	55.6	55.6	55.6	55.6	55.6	0.0	0.0	0.0	0.0	0.0	0.0	0.0	0.0	0.0	0.0	0.0	0.0	0.0	0.0	0.0	0.0	49.2	49.2	49.2	49.2	49.2
CCCCCCCCCCCC(=O)NCCC[N+](C)(C)CC([O-])=O	-		M74036	-	-	-	-	-	-	Calculation failed after 3 attemts. Exemplary error: -- Failed and did not produce any output	-	-	-	-	-	-	-	-	-	-	-	-	-	-	-	-	-	-	-	-	-	-	-	-	-	-	-	-	-	-	-	-	-	-	-	-	-	-	-
CCCCCCCCCCCCC1=CC=CC=C1S(O)(=O)=O	-		M52717	-	-	-	-	-	-	-	3.53	-5.78	38.7	38.7	38.7	38.7	38.7	38.7	38.7	38.7	38.7	38.7	38.7	38.7	38.7	38.7	38.7	38.7	-1.0	-1.0	-1.0	-1.0	-1.0	-1.0	-1.0	-1.0	-1.0	-1.0	-1.0	-1.0	-1.0	-1.0	-1.0	-1.0	36.8	36.8	36.8	36.8	36.8
CCCCCC(=O)N(C)C	-		M30673	-	-	-	-	-	-	-	1.44	-0.58	17.5	17.5	17.5	17.5	17.5	17.5	17.5	17.5	17.5	17.5	17.5	17.5	17.5	17.5	17.5	17.5	0.0	0.0	0.0	0.0	0.0	0.0	0.0	0.0	0.0	0.0	0.0	0.0	0.0	0.0	0.0	0.0	16.7	16.7	16.7	16.7	16.7
CCCCCCCCC(=O)N(C)C	-		M111287	-	-	-	-	-	-	-	3.34	-2.5	23.9	23.9	23.9	23.9	23.9	23.9	23.9	23.9	23.9	23.9	23.9	23.9	23.9	23.9	23.9	23.9	0.0	0.0	0.0	0.0	0.0	0.0	0.0	0.0	0.0	0.0	0.0	0.0	0.0	0.0	0.0	0.0	22.2	22.2	22.2	22.2	22.2
CCCCCCCCCCCCNC(=S)NC1=CC=CC=C1	-		M10713154	-	-	-	-	-	-	-	6.59	-5.84	41.3	41.3	41.3	41.3	41.3	41.3	41.3	41.3	41.3	41.3	41.3	40.0	40.0	40.0	40.0	40.0	0.0	0.0	0.0	0.0	0.0	0.0	0.0	0.0	0.0	0.0	0.0	-1.0	-1.0	-1.0	-1.0	-1.0	40.1	40.1	40.1	40.1	40.1
CCCCCCCCCCCCNC(=S)NC	-		M51706007	-	-	-	-	-	-	-	5.24	-5.15	34.1	34.1	34.1	34.1	34.1	34.1	34.1	34.1	34.1	34.1	34.1	34.1	34.1	34.1	34.1	34.1	0.0	0.0	0.0	0.0	0.0	0.0	0.0	0.0	0.0	0.0	0.0	0.0	0.0	0.0	0.0	0.0	32.3	32.3	32.3	32.3	32.3
CCCCCCCCCCCCCCCC[N+](C)(C)C	-		M58740	-	-	-	-	-	-	-	2.48	-7.78	41.1	41.1	41.1	41.1	41.1	41.1	41.1	41.1	41.1	41.1	41.1	41.1	41.1	41.1	41.1	41.1	1.0	1.0	1.0	1.0	1.0	1.0	1.0	1.0	1.0	1.0	1.0	1.0	1.0	1.0	1.0	1.0	37.3	37.3	37.3	37.3	37.3
CCCCCCCCCCCCOC1OC(CO)C(OC2OC(CO)C(O)C(O)C2O)C(O)C1O	-		M747919	-	-	-	-	-	-	-	1.43	-2.35	56.3	56.3	56.3	56.3	56.3	56.3	56.3	56.3	56.3	56.3	56.3	56.3	56.3	56.3	55.1	55.2	0.0	0.0	0.0	0.0	0.0	0.0	0.0	0.0	0.0	0.0	0.0	0.0	0.0	0.0	-2.0	-4.0	50.8	50.8	50.8	50.8	50.8
CCCCCCCCCCCCCCCCCCCC(=O)OCC(COP([O-])(=O)OCC[N+](C)(C)C)OC(=O)CCCCCCCCCCCCCCCCCCC	-		M12673110	-	-	-	-	-	-	-- MAX. NUMBER OF ATOMS ALLOWED: 120	-	-	-	-	-	-	-	-	-	-	-	-	-	-	-	-	-	-	-	-	-	-	-	-	-	-	-	-	-	-	-	-	-	-	-	-	-	-	-
CCCCCCCCCCC1COC(=O)N1	-		M13727608	-	-	-	-	-	-	-	4.67	-3.92	28.1	28.1	28.1	28.1	28.1	28.1	28.1	28.1	28.1	28.1	28.1	28.1	28.1	28.1	28.1	27.9	0.0	0.0	0.0	0.0	0.0	0.0	0.0	0.0	0.0	0.0	0.0	0.0	0.0	0.0	0.0	-1.0	25.8	25.8	25.8	25.8	25.8
CCCCCCCCCCCCCCCC[N+]1=CC=CC=C1	-		M457924	-	-	-	-	-	-	Calculation failed after 3 attemts. Exemplary error: org.openscience.cdk.exception.CDKException: CPSA: org.openscience.cdk.exception.CDKException: Molecule must have 3D coordinates	-	-	-	-	-	-	-	-	-	-	-	-	-	-	-	-	-	-	-	-	-	-	-	-	-	-	-	-	-	-	-	-	-	-	-	-	-	-	-
CCCCCCCCCCCCCCCCOCCOCCOCCOCCOCCOCCOCCOCCOCCOCCOCCOCCOCCOCCOCCOCCOCCOCCOCCOCCO	-		M112305	-	-	-	-	-	-	-- MAX. NUMBER OF ATOMS ALLOWED: 120	-	-	-	-	-	-	-	-	-	-	-	-	-	-	-	-	-	-	-	-	-	-	-	-	-	-	-	-	-	-	-	-	-	-	-	-	-	-	-
CCCCCCCCCCCC(=O)OCCOCC(OCCO)C1OCC(OCCO)C1OCCO	-		M112312	-	-	-	-	-	-	-	2.73	-4.46	60.5	60.5	60.5	60.5	60.5	60.5	60.5	60.5	60.5	60.5	60.5	60.5	60.5	60.5	60.5	60.5	0.0	0.0	0.0	0.0	0.0	0.0	0.0	0.0	0.0	0.0	0.0	0.0	0.0	0.0	0.0	0.0	54.1	54.1	54.1	54.1	54.1
[Cl-].CCCCCCCC[N+](C)(C)CC1=CC=CC=C1	-		M68288	-	-	-	-	-	-	-	0.57	-7.45	32.5	32.5	32.5	32.5	32.5	32.5	32.5	32.5	32.5	32.5	32.5	32.5	32.5	32.5	32.5	32.5	1.0	1.0	1.0	1.0	1.0	1.0	1.0	1.0	1.0	1.0	1.0	1.0	1.0	1.0	1.0	1.0	32.1	32.1	32.1	32.1	32.1
OCC1CCCCC1	-		M18324	-	-	-	-	-	-	-	2.02	-1.51	14.0	14.0	14.0	14.0	14.0	14.0	14.0	14.0	14.0	14.0	14.0	14.0	14.0	14.0	14.0	14.0	0.0	0.0	0.0	0.0	0.0	0.0	0.0	0.0	0.0	0.0	0.0	0.0	0.0	0.0	0.0	0.0	13.5	13.5	13.5	13.5	13.5
CC(C)C1CCC(C)CC1=O	-		M7267	-	-	-	-	-	-	-	2.65	-2.77	18.7	18.7	18.7	18.7	18.7	18.7	18.7	18.7	18.7	18.7	18.7	18.7	18.7	18.7	18.7	18.7	0.0	0.0	0.0	0.0	0.0	0.0	0.0	0.0	0.0	0.0	0.0	0.0	0.0	0.0	0.0	0.0	18.5	18.5	18.5	18.5	18.5
C[C@@H](CCO)CCC=C(C)C	-		M68669	-	-	-	-	-	-	-	3.48	-2.27	20.4	20.4	20.4	20.4	20.4	20.4	20.4	20.4	20.4	20.4	20.4	20.4	20.4	20.4	20.4	20.4	0.0	0.0	0.0	0.0	0.0	0.0	0.0	0.0	0.0	0.0	0.0	0.0	0.0	0.0	0.0	0.0	19.5	19.5	19.5	19.5	19.5
CC(C)=CCCC(C)=CCO	-		M3325	-	-	-	-	-	-	-	2.89	-2.05	19.7	19.7	19.7	19.7	19.7	19.7	19.7	19.7	19.7	19.7	19.7	19.7	19.7	19.7	19.7	19.7	0.0	0.0	0.0	0.0	0.0	0.0	0.0	0.0	0.0	0.0	0.0	0.0	0.0	0.0	0.0	0.0	19.3	19.3	19.3	19.3	19.3
CC(C)=CCCC(C)=CCCC(C)=CCCC=C(C)CCC=C(C)CCC=C(C)C	-		M18751	-	-	-	-	-	-	-	8.62	-5.91	56.2	56.2	56.2	56.2	56.2	56.2	56.2	56.2	56.2	56.2	56.2	56.2	56.2	56.2	56.2	56.2	0.0	0.0	0.0	0.0	0.0	0.0	0.0	0.0	0.0	0.0	0.0	0.0	0.0	0.0	0.0	0.0	54.8	54.8	54.8	54.8	54.8
C[C@@]12CCCC(C)(C)[C@H]3[C@H](CC[C@@H]13)[C@@H]2CO	-		M3702064	-	-	-	-	-	-	org.openscience.cdk.exception.CDKException: CPSA: org.openscience.cdk.exception.CDKException: Molecule must have 3D coordinates	-	-	-	-	-	-	-	-	-	-	-	-	-	-	-	-	-	-	-	-	-	-	-	-	-	-	-	-	-	-	-	-	-	-	-	-	-	-	-
C[C@@]12CC[C@@H]3[C@H](CC3(C)C)C(=C)CC[C@H]1O2	-		M588938	-	-	-	-	-	-	-	3.45	-4.5	26.5	26.5	26.5	26.5	26.5	26.5	26.5	26.5	26.5	26.5	26.5	26.5	26.5	26.5	26.5	26.5	0.0	0.0	0.0	0.0	0.0	0.0	0.0	0.0	0.0	0.0	0.0	0.0	0.0	0.0	0.0	0.0	26.6	26.6	26.6	26.6	26.6
CCCCC(CC)COC(=O)C1=CC=CC=C1O	-		M18980	-	-	-	-	-	-	-	4.79	-4.02	28.6	28.6	28.6	28.6	28.6	28.6	28.6	28.6	28.6	28.6	28.6	28.3	28.3	28.3	28.3	28.3	0.0	0.0	0.0	0.0	0.0	0.0	0.0	0.0	0.0	0.0	0.0	-1.0	-1.0	-1.0	-1.0	-1.0	28.2	28.2	28.2	28.2	28.2
CC1(C)C2CCC(C)(C2)C1=O	-		M6172	-	-	-	-	-	-	-	2.54	-2.24	17.9	17.9	17.9	17.9	17.9	17.9	17.9	17.9	17.9	17.9	17.9	17.9	17.9	17.9	17.9	17.9	0.0	0.0	0.0	0.0	0.0	0.0	0.0	0.0	0.0	0.0	0.0	0.0	0.0	0.0	0.0	0.0	17.8	17.8	17.8	17.8	17.8
CC(=C)C1CCC2(C)OC2C1	-		M24876	-	-	-	-	-	-	-	2.81	-2.64	17.9	17.9	17.9	17.9	17.9	17.9	17.9	17.9	17.9	17.9	17.9	17.9	17.9	17.9	17.9	17.9	0.0	0.0	0.0	0.0	0.0	0.0	0.0	0.0	0.0	0.0	0.0	0.0	0.0	0.0	0.0	0.0	18.1	18.1	18.1	18.1	18.1
CC(C)=CCCC(=C)C=C	-		M19154	-	-	-	-	-	-	-	4.32	-3.24	17.7	17.7	17.7	17.7	17.7	17.7	17.7	17.7	17.7	17.7	17.7	17.7	17.7	17.7	17.7	17.7	0.0	0.0	0.0	0.0	0.0	0.0	0.0	0.0	0.0	0.0	0.0	0.0	0.0	0.0	0.0	0.0	18.5	18.5	18.5	18.5	18.5
CC1CCC(=C(C)C)C(=O)C1	-		M17928	-	-	-	-	-	-	-	2.36	-1.82	18.3	18.3	18.3	18.3	18.3	18.3	18.3	18.3	18.3	18.3	18.3	18.3	18.3	18.3	18.3	18.3	0.0	0.0	0.0	0.0	0.0	0.0	0.0	0.0	0.0	0.0	0.0	0.0	0.0	0.0	0.0	0.0	18.3	18.3	18.3	18.3	18.3
CC12OC1CC1CC2C1(C)C	-		M25597	-	-	-	-	-	-	-	2.77	-3.25	17.8	17.8	17.8	17.8	17.8	17.8	17.8	17.8	17.8	17.8	17.8	17.8	17.8	17.8	17.8	17.8	0.0	0.0	0.0	0.0	0.0	0.0	0.0	0.0	0.0	0.0	0.0	0.0	0.0	0.0	0.0	0.0	17.6	17.6	17.6	17.6	17.6
CC(=C)[C@H]1CCC(C=O)=CC1	-		M538178	-	-	-	-	-	-	-	2.97	-2.41	17.3	17.3	17.3	17.3	17.3	17.3	17.3	17.3	17.3	17.3	17.3	17.3	17.3	17.3	17.3	17.3	0.0	0.0	0.0	0.0	0.0	0.0	0.0	0.0	0.0	0.0	0.0	0.0	0.0	0.0	0.0	0.0	18.0	18.0	18.0	18.0	18.0
C[C@@H]1CC[C@H](C[C@H]1O)C(C)=C	-		M13089923	-	-	-	-	-	-	-	2.7	-2.07	19.0	19.0	19.0	19.0	19.0	19.0	19.0	19.0	19.0	19.0	19.0	19.0	19.0	19.0	19.0	19.0	0.0	0.0	0.0	0.0	0.0	0.0	0.0	0.0	0.0	0.0	0.0	0.0	0.0	0.0	0.0	0.0	18.8	18.8	18.8	18.8	18.8
C[C@H]1CC[C@@H](C[C@@H]1O)C(C)=C	-		M80785	-	-	-	-	-	-	-	2.7	-2.07	19.0	19.0	19.0	19.0	19.0	19.0	19.0	19.0	19.0	19.0	19.0	19.0	19.0	19.0	19.0	19.0	0.0	0.0	0.0	0.0	0.0	0.0	0.0	0.0	0.0	0.0	0.0	0.0	0.0	0.0	0.0	0.0	18.8	18.8	18.8	18.8	18.8
CC1=CCC2CC1C2(C)C	-		M17615	-	-	-	-	-	-	-	3.66	-2.94	17.2	17.2	17.2	17.2	17.2	17.2	17.2	17.2	17.2	17.2	17.2	17.2	17.2	17.2	17.2	17.2	0.0	0.0	0.0	0.0	0.0	0.0	0.0	0.0	0.0	0.0	0.0	0.0	0.0	0.0	0.0	0.0	17.5	17.5	17.5	17.5	17.5
C1CC2CCC1O2	-		M65964	-	-	-	-	-	-	-	1.26	-0.57	11.0	11.0	11.0	11.0	11.0	11.0	11.0	11.0	11.0	11.0	11.0	11.0	11.0	11.0	11.0	11.0	0.0	0.0	0.0	0.0	0.0	0.0	0.0	0.0	0.0	0.0	0.0	0.0	0.0	0.0	0.0	0.0	11.0	11.0	11.0	11.0	11.0
C1CC2OC2C1	-		M19829	-	-	-	-	-	-	-	0.79	-0.25	9.18	9.18	9.18	9.18	9.18	9.18	9.18	9.18	9.18	9.18	9.18	9.18	9.18	9.18	9.18	9.18	0.0	0.0	0.0	0.0	0.0	0.0	0.0	0.0	0.0	0.0	0.0	0.0	0.0	0.0	0.0	0.0	9.18	9.18	9.18	9.18	9.18
CC(C=CC1=C(C)CCCC1(C)C)=CC=CC(C)=CC(O)=O	-		M755994	-	-	-	-	-	-	-	5.66	-4.8	36.2	36.5	36.5	36.5	36.5	36.5	36.2	36.2	36.2	36.2	36.2	36.2	36.2	36.2	36.2	36.2	-1.0	0.0	0.0	0.0	0.0	0.0	-1.0	-1.0	-1.0	-1.0	-1.0	-1.0	-1.0	-1.0	-1.0	-1.0	36.1	36.2	36.2	36.2	36.2
CC(C)=CCCC(C)=CCCC(C)=CCO	-		M29541	-	-	-	-	-	-	-	4.84	-3.58	29.1	29.1	29.1	29.1	29.1	29.1	29.1	29.1	29.1	29.1	29.1	29.1	29.1	29.1	29.1	29.1	0.0	0.0	0.0	0.0	0.0	0.0	0.0	0.0	0.0	0.0	0.0	0.0	0.0	0.0	0.0	0.0	28.3	28.3	28.3	28.3	28.3
C[C@@H]1CC[C@H]2C(C)(C)[C@H]3C[C@@]12CC=C3C	-		M55908	-	-	-	-	-	-	-	5.18	-5.12	25.7	25.7	25.7	25.7	25.7	25.7	25.7	25.7	25.7	25.7	25.7	25.7	25.7	25.7	25.7	25.7	0.0	0.0	0.0	0.0	0.0	0.0	0.0	0.0	0.0	0.0	0.0	0.0	0.0	0.0	0.0	0.0	26.0	26.0	26.0	26.0	26.0
CC12CCC(CC1)C(C)(C)O2	-		M12196	-	-	-	-	-	-	-	3.36	-3.84	18.5	18.5	18.5	18.5	18.5	18.5	18.5	18.5	18.5	18.5	18.5	18.5	18.5	18.5	18.5	18.5	0.0	0.0	0.0	0.0	0.0	0.0	0.0	0.0	0.0	0.0	0.0	0.0	0.0	0.0	0.0	0.0	18.4	18.4	18.4	18.4	18.4
C[C@]12CCCC(C)(C)[C@H]3[C@H](CC[C@@H]13)C2=C	-		M572278	-	-	-	-	-	-	-	4.66	-5.21	25.4	25.4	25.4	25.4	25.4	25.4	25.4	25.4	25.4	25.4	25.4	25.4	25.4	25.4	25.4	25.4	0.0	0.0	0.0	0.0	0.0	0.0	0.0	0.0	0.0	0.0	0.0	0.0	0.0	0.0	0.0	0.0	26.0	26.0	26.0	26.0	26.0
C[C@H]1[C@@H]2CC[C@@]3(C)C=CC(=O)C(C)=C3[C@H]2OC1=O	-		M12978	-	-	-	-	-	-	-	1.98	-2.92	26.5	26.5	26.5	26.5	26.5	26.5	26.5	26.5	26.5	26.5	26.5	26.5	26.5	26.5	26.5	26.5	0.0	0.0	0.0	0.0	0.0	0.0	0.0	0.0	0.0	0.0	0.0	0.0	0.0	0.0	0.0	0.0	26.5	26.5	26.5	26.5	26.5
C[C@@H]1CC[C@@H]2[C@@H]1[C@H]1[C@@H](CCC2=C)C1(C)C	-		M3432769	-	-	-	-	-	-	-	3.71	-4.94	26.0	26.0	26.0	26.0	26.0	26.0	26.0	26.0	26.0	26.0	26.0	26.0	26.0	26.0	26.0	26.0	0.0	0.0	0.0	0.0	0.0	0.0	0.0	0.0	0.0	0.0	0.0	0.0	0.0	0.0	0.0	0.0	26.0	26.0	26.0	26.0	26.0
C[C@H]1CCC2=C1C[C@@H](CC[C@@H]2C)C(C)(C)O	-		M55988	-	-	-	-	-	-	-	4.48	-3.45	27.7	27.7	27.7	27.7	27.7	27.7	27.7	27.7	27.7	27.7	27.7	27.7	27.7	27.7	27.7	27.7	0.0	0.0	0.0	0.0	0.0	0.0	0.0	0.0	0.0	0.0	0.0	0.0	0.0	0.0	0.0	0.0	27.3	27.3	27.3	27.3	27.3
CC(C)C1=CC=C(C)C(O)=C1	-		M9649	-	-	-	-	-	-	-	3.2	-2.5	17.9	17.9	17.9	17.9	17.9	17.9	17.9	17.9	17.9	17.9	17.9	17.9	17.5	17.5	17.5	17.5	0.0	0.0	0.0	0.0	0.0	0.0	0.0	0.0	0.0	0.0	0.0	0.0	-1.0	-1.0	-1.0	-1.0	18.2	18.2	18.2	18.2	18.2
CC(=C)CCC=C(C)C=C	-		M149040	-	-	-	-	-	-	-	4.25	-3.25	17.8	17.8	17.8	17.8	17.8	17.8	17.8	17.8	17.8	17.8	17.8	17.8	17.8	17.8	17.8	17.8	0.0	0.0	0.0	0.0	0.0	0.0	0.0	0.0	0.0	0.0	0.0	0.0	0.0	0.0	0.0	0.0	18.5	18.5	18.5	18.5	18.5
CC1=CC=CC(C)(C)CC1=O	-		M13027298	-	-	-	-	-	-	-	2.67	-2.11	17.4	17.4	17.4	17.4	17.4	17.4	17.4	17.4	17.4	17.4	17.4	17.4	17.4	17.4	17.4	17.4	0.0	0.0	0.0	0.0	0.0	0.0	0.0	0.0	0.0	0.0	0.0	0.0	0.0	0.0	0.0	0.0	18.0	18.0	18.0	18.0	18.0
CC(C)C12CCC(C)(OO1)C=C2	-		M21106	-	-	-	-	-	-	-	2.64	-2.5	18.9	18.9	18.9	18.9	18.9	18.9	18.9	18.9	18.9	18.9	18.9	18.9	18.9	18.9	18.9	18.9	0.0	0.0	0.0	0.0	0.0	0.0	0.0	0.0	0.0	0.0	0.0	0.0	0.0	0.0	0.0	0.0	18.8	18.8	18.8	18.8	18.8
CC1(C)C2CC1C(CO)=CC2	-		M21131	-	-	-	-	-	-	-	2.71	-1.96	18.1	18.1	18.1	18.1	18.1	18.1	18.1	18.1	18.1	18.1	18.1	18.1	18.1	18.1	18.1	18.1	0.0	0.0	0.0	0.0	0.0	0.0	0.0	0.0	0.0	0.0	0.0	0.0	0.0	0.0	0.0	0.0	18.1	18.1	18.1	18.1	18.1
CC(C)=CCCC(C)(O)C1CCC(C)=CC1	-		M21142	-	-	-	-	-	-	-	4.76	-3.49	28.1	28.1	28.1	28.1	28.1	28.1	28.1	28.1	28.1	28.1	28.1	28.1	28.1	28.1	28.1	28.1	0.0	0.0	0.0	0.0	0.0	0.0	0.0	0.0	0.0	0.0	0.0	0.0	0.0	0.0	0.0	0.0	27.8	27.8	27.8	27.8	27.8
CC(C)=CCCC(C)=CC=O	-		M12592	-	-	-	-	-	-	-	3.37	-2.58	18.8	18.8	18.8	18.8	18.8	18.8	18.8	18.8	18.8	18.8	18.8	18.8	18.8	18.8	18.8	18.8	0.0	0.0	0.0	0.0	0.0	0.0	0.0	0.0	0.0	0.0	0.0	0.0	0.0	0.0	0.0	0.0	18.8	18.8	18.8	18.8	18.8
C[C@@H]1CC[C@H]2C(C)(C)[C@H]3C[C@@]12CCC3=C	-		M3435150	-	-	-	-	-	-	-	4.5	-5.19	25.7	25.7	25.7	25.7	25.7	25.7	25.7	25.7	25.7	25.7	25.7	25.7	25.7	25.7	25.7	25.7	0.0	0.0	0.0	0.0	0.0	0.0	0.0	0.0	0.0	0.0	0.0	0.0	0.0	0.0	0.0	0.0	26.0	26.0	26.0	26.0	26.0
CC(C)[C@@]12C[C@@H]1[C@@H](C)C(=O)C2	-		M56208	-	-	-	-	-	-	-	1.74	-2.54	18.0	18.0	18.0	18.0	18.0	18.0	18.0	18.0	18.0	18.0	18.0	18.0	18.0	18.0	18.0	18.0	0.0	0.0	0.0	0.0	0.0	0.0	0.0	0.0	0.0	0.0	0.0	0.0	0.0	0.0	0.0	0.0	17.8	17.8	17.8	17.8	17.8
C[C@@H]1CC[C@H](CC1=O)C(C)=C	-		M75627	-	-	-	-	-	-	-	2.39	-2.43	18.3	18.3	18.3	18.3	18.3	18.3	18.3	18.3	18.3	18.3	18.3	18.3	18.3	18.3	18.3	18.3	0.0	0.0	0.0	0.0	0.0	0.0	0.0	0.0	0.0	0.0	0.0	0.0	0.0	0.0	0.0	0.0	18.3	18.3	18.3	18.3	18.3
CC(C)C1(O)CCC(C)=CC1	-		M21780	-	-	-	-	-	-	-	2.81	-1.79	18.8	18.8	18.8	18.8	18.8	18.8	18.8	18.8	18.8	18.8	18.8	18.8	18.8	18.8	18.8	18.8	0.0	0.0	0.0	0.0	0.0	0.0	0.0	0.0	0.0	0.0	0.0	0.0	0.0	0.0	0.0	0.0	18.8	18.8	18.8	18.8	18.8
CC1(C)C2CC1C(C=O)=CC2	-		M21804	-	-	-	-	-	-	-	3.03	-2.22	17.3	17.3	17.3	17.3	17.3	17.3	17.3	17.3	17.3	17.3	17.3	17.3	17.3	17.3	17.3	17.3	0.0	0.0	0.0	0.0	0.0	0.0	0.0	0.0	0.0	0.0	0.0	0.0	0.0	0.0	0.0	0.0	17.5	17.5	17.5	17.5	17.5
CC(C)=C1CCC(C)=CC1	-		M21967	-	-	-	-	-	-	-	3.82	-1.99	17.7	17.7	17.7	17.7	17.7	17.7	17.7	17.7	17.7	17.7	17.7	17.7	17.7	17.7	17.7	17.7	0.0	0.0	0.0	0.0	0.0	0.0	0.0	0.0	0.0	0.0	0.0	0.0	0.0	0.0	0.0	0.0	18.0	18.0	18.0	18.0	18.0
C[C@@H](CCC=C(C)C)CC=O	-		M76312	-	-	-	-	-	-	-	3.22	-2.63	19.4	19.4	19.4	19.4	19.4	19.4	19.4	19.4	19.4	19.4	19.4	19.4	19.4	19.4	19.4	19.4	0.0	0.0	0.0	0.0	0.0	0.0	0.0	0.0	0.0	0.0	0.0	0.0	0.0	0.0	0.0	0.0	19.0	19.0	19.0	19.0	19.0
CC(=C)C1CCC(C)=CC1	-		M13055	-	-	-	-	-	-	-	4.5	-2.47	17.2	17.2	17.2	17.2	17.2	17.2	17.2	17.2	17.2	17.2	17.2	17.2	17.2	17.2	17.2	17.2	0.0	0.0	0.0	0.0	0.0	0.0	0.0	0.0	0.0	0.0	0.0	0.0	0.0	0.0	0.0	0.0	18.0	18.0	18.0	18.0	18.0
CC(=C)[C@@H]1CC=C(C)C(=O)C1	-		M77499	-	-	-	-	-	-	-	2.77	-2.11	17.7	17.7	17.7	17.7	17.7	17.7	17.7	17.7	17.7	17.7	17.7	17.7	17.7	17.7	17.7	17.7	0.0	0.0	0.0	0.0	0.0	0.0	0.0	0.0	0.0	0.0	0.0	0.0	0.0	0.0	0.0	0.0	18.0	18.0	18.0	18.0	18.0
CC1=CCC(C)(C)C=CCC(C)=CCC1	-		M18914	-	-	-	-	-	-	-	6.07	-4.28	25.6	25.6	25.6	25.6	25.6	25.6	25.6	25.6	25.6	25.6	25.6	25.6	25.6	25.6	25.6	25.6	0.0	0.0	0.0	0.0	0.0	0.0	0.0	0.0	0.0	0.0	0.0	0.0	0.0	0.0	0.0	0.0	27.0	27.0	27.0	27.0	27.0
CC(=CCO)C=CC=C(C)C=CC1=C(C)CCCC1(C)C	-		M1154288	-	-	-	-	-	-	-	6.37	-4.58	36.6	36.6	36.6	36.6	36.6	36.6	36.6	36.6	36.6	36.6	36.6	36.6	36.6	36.6	36.6	36.6	0.0	0.0	0.0	0.0	0.0	0.0	0.0	0.0	0.0	0.0	0.0	0.0	0.0	0.0	0.0	0.0	36.3	36.3	36.3	36.3	36.3
CC(C)=CCCC(C)=CCCC(C)(O)C=C	-		M19596	-	-	-	-	-	-	-	4.55	-3.99	28.7	28.7	28.7	28.7	28.7	28.7	28.7	28.7	28.7	28.7	28.7	28.7	28.7	28.7	28.7	28.7	0.0	0.0	0.0	0.0	0.0	0.0	0.0	0.0	0.0	0.0	0.0	0.0	0.0	0.0	0.0	0.0	28.3	28.3	28.3	28.3	28.3
CC(C=CC=C(C)C=CC1=C(C)CCCC1(C)C)=CC=CC=C(C)C=CC=C(C)C=CC1=C(C)CCCC1(C)C	-		M31775	-	-	-	-	-	-	-	9.72	-6.14	71.6	71.6	71.6	71.6	71.6	71.6	71.6	71.6	71.6	71.6	71.6	71.6	71.6	71.6	71.6	71.6	0.0	0.0	0.0	0.0	0.0	0.0	0.0	0.0	0.0	0.0	0.0	0.0	0.0	0.0	0.0	0.0	70.6	70.6	70.6	70.6	70.6
CC1=CCC2C(C1)C2(C)C	-		M32963	-	-	-	-	-	-	-	3.65	-2.96	17.3	17.3	17.3	17.3	17.3	17.3	17.3	17.3	17.3	17.3	17.3	17.3	17.3	17.3	17.3	17.3	0.0	0.0	0.0	0.0	0.0	0.0	0.0	0.0	0.0	0.0	0.0	0.0	0.0	0.0	0.0	0.0	17.5	17.5	17.5	17.5	17.5
CC(C)CCC[C@@H](C)CCC[C@@H](C)CCCC(C)=CCO	-		M148981	-	-	-	-	-	-	-	7.89	-6.43	40.5	40.5	40.5	40.5	40.5	40.5	40.5	40.5	40.5	40.5	40.5	40.5	40.5	40.5	40.5	40.5	0.0	0.0	0.0	0.0	0.0	0.0	0.0	0.0	0.0	0.0	0.0	0.0	0.0	0.0	0.0	0.0	38.0	38.0	38.0	38.0	38.0
C[C@@H]1CC[C@H]2C(C)(C)[C@H]3C[C@@]12CC[C@@]3(C)O	-		M50727	-	-	-	-	-	-	-	3.53	-4.46	27.1	27.1	27.1	27.1	27.1	27.1	27.1	27.1	27.1	27.1	27.1	27.1	27.1	27.1	27.1	27.1	0.0	0.0	0.0	0.0	0.0	0.0	0.0	0.0	0.0	0.0	0.0	0.0	0.0	0.0	0.0	0.0	26.8	26.8	26.8	26.8	26.8
C[C@@H]1CC[C@H]2C(C)(C)[C@H]3C[C@@]12CC[C@@]3(C)OC(C)=O	-		M151196	-	-	-	-	-	-	-	4.48	-5.62	31.2	31.2	31.2	31.2	31.2	31.2	31.2	31.2	31.2	31.2	31.2	31.2	31.2	31.2	31.2	31.2	0.0	0.0	0.0	0.0	0.0	0.0	0.0	0.0	0.0	0.0	0.0	0.0	0.0	0.0	0.0	0.0	30.6	30.6	30.6	30.6	30.6
CC(C)=CCCC(C)(O)C=C	-		M1261	-	-	-	-	-	-	-	2.68	-2.51	19.3	19.3	19.3	19.3	19.3	19.3	19.3	19.3	19.3	19.3	19.3	19.3	19.3	19.3	19.3	19.3	0.0	0.0	0.0	0.0	0.0	0.0	0.0	0.0	0.0	0.0	0.0	0.0	0.0	0.0	0.0	0.0	19.3	19.3	19.3	19.3	19.3
COC1=CC=C(CC=C)C=C1.COC1=CC=C(C=CC)C=C1.CC1(C)C2CCC(C)(C2)C1=O	-		M97637519	-	-	-	-	-	-	-	3.23	-3.31	17.0	17.0	17.0	17.0	17.0	17.0	17.0	17.0	17.0	17.0	17.0	17.0	17.0	17.0	17.0	17.0	0.0	0.0	0.0	0.0	0.0	0.0	0.0	0.0	0.0	0.0	0.0	0.0	0.0	0.0	0.0	0.0	18.2	18.2	18.2	18.2	18.2
CC(C)C1CCC(C)CC1O.CC(C)C1CCC(C)CC1=O.CC1COC11CCC(C)CC1.CC1CCC2=C(C1)OC=C2C.CC1CCC(=C(C)C)C(=O)C1.CC(C)C1CCC(C)CC1OC(C)=O	-		M112090	-	-	-	-	-	-	-	3.54	-4.02	23.6	23.6	23.6	23.6	23.6	23.6	23.6	23.6	23.6	23.6	23.6	23.6	23.6	23.6	23.6	23.6	0.0	0.0	0.0	0.0	0.0	0.0	0.0	0.0	0.0	0.0	0.0	0.0	0.0	0.0	0.0	0.0	22.9	22.9	22.9	22.9	22.9
CC1=CCCC(=C)[C@H]2CC(C)(C)[C@@H]2CC1	-		M148878	-	-	-	-	-	-	-	5.35	-4.83	26.0	26.0	26.0	26.0	26.0	26.0	26.0	26.0	26.0	26.0	26.0	26.0	26.0	26.0	26.0	26.0	0.0	0.0	0.0	0.0	0.0	0.0	0.0	0.0	0.0	0.0	0.0	0.0	0.0	0.0	0.0	0.0	26.5	26.5	26.5	26.5	26.5
C[C@@H]1CC[C@@H]2[C@@H]1[C@H]1[C@@H](CC[C@]2(C)O)C1(C)C	-		M4395210	-	-	-	-	-	-	-	3.15	-4.73	27.5	27.5	27.5	27.5	27.5	27.5	27.5	27.5	27.5	27.5	27.5	27.5	27.5	27.5	27.5	27.5	0.0	0.0	0.0	0.0	0.0	0.0	0.0	0.0	0.0	0.0	0.0	0.0	0.0	0.0	0.0	0.0	26.8	26.8	26.8	26.8	26.8
CC(C)[C@@H]1CC[C@@H](C)C[C@H]1O	-		M7477	-	-	-	-	-	-	-	2.68	-2.45	19.6	19.6	19.6	19.6	19.6	19.6	19.6	19.6	19.6	19.6	19.6	19.6	19.6	19.6	19.6	19.6	0.0	0.0	0.0	0.0	0.0	0.0	0.0	0.0	0.0	0.0	0.0	0.0	0.0	0.0	0.0	0.0	19.0	19.0	19.0	19.0	19.0
C[C@@H]1CC[C@H]([C@H](O)C1)C(C)=C	-		M88264	-	-	-	-	-	-	-	2.69	-2.08	19.0	19.0	19.0	19.0	19.0	19.0	19.0	19.0	19.0	19.0	19.0	19.0	19.0	19.0	19.0	19.0	0.0	0.0	0.0	0.0	0.0	0.0	0.0	0.0	0.0	0.0	0.0	0.0	0.0	0.0	0.0	0.0	18.8	18.8	18.8	18.8	18.8
CC(C)C1CCC(C)=CC1=O	-		M17927	-	-	-	-	-	-	-	2.47	-2.05	18.1	18.1	18.1	18.1	18.1	18.1	18.1	18.1	18.1	18.1	18.1	18.1	18.1	18.1	18.1	18.1	0.0	0.0	0.0	0.0	0.0	0.0	0.0	0.0	0.0	0.0	0.0	0.0	0.0	0.0	0.0	0.0	18.3	18.3	18.3	18.3	18.3
C[C@@H]1CCC(=C(C)C)C(=O)C1	-		M119942	-	-	-	-	-	-	-	2.36	-1.82	18.2	18.2	18.2	18.2	18.2	18.2	18.2	18.2	18.2	18.2	18.2	18.2	18.2	18.2	18.2	18.2	0.0	0.0	0.0	0.0	0.0	0.0	0.0	0.0	0.0	0.0	0.0	0.0	0.0	0.0	0.0	0.0	18.3	18.3	18.3	18.3	18.3
CC(C)C1=CC=C(C)C=C1O	-		M6751	-	-	-	-	-	-	-	3.16	-2.37	17.8	17.8	17.8	17.8	17.8	17.8	17.8	17.8	17.8	17.8	17.8	17.8	17.5	17.5	17.5	17.5	0.0	0.0	0.0	0.0	0.0	0.0	0.0	0.0	0.0	0.0	0.0	0.0	-1.0	-1.0	-1.0	-1.0	18.2	18.2	18.2	18.2	18.2
CC1=CCC(CC1)C(C)(C)O	-		M12622	-	-	-	-	-	-	-	3.17	-2.0	19.1	19.1	19.1	19.1	19.1	19.1	19.1	19.1	19.1	19.1	19.1	19.1	19.1	19.1	19.1	19.1	0.0	0.0	0.0	0.0	0.0	0.0	0.0	0.0	0.0	0.0	0.0	0.0	0.0	0.0	0.0	0.0	18.8	18.8	18.8	18.8	18.8
CC(=C)C1CC=C(C)C(O)C1	-		M18286	-	-	-	-	-	-	-	2.41	-1.73	18.0	18.0	18.0	18.0	18.0	18.0	18.0	18.0	18.0	18.0	18.0	18.0	18.0	18.0	18.0	18.0	0.0	0.0	0.0	0.0	0.0	0.0	0.0	0.0	0.0	0.0	0.0	0.0	0.0	0.0	0.0	0.0	18.6	18.6	18.6	18.6	18.6
CC(=C)C1CC=C(C)C(=O)C1	-		M11161	-	-	-	-	-	-	-	2.77	-2.11	17.3	17.3	17.3	17.3	17.3	17.3	17.3	17.3	17.3	17.3	17.3	17.3	17.3	17.3	17.3	17.3	0.0	0.0	0.0	0.0	0.0	0.0	0.0	0.0	0.0	0.0	0.0	0.0	0.0	0.0	0.0	0.0	18.0	18.0	18.0	18.0	18.0
CC(C)C1CC=C(C)C=C1	-		M18303	-	-	-	-	-	-	-	4.29	-3.01	17.6	17.6	17.6	17.6	17.6	17.6	17.6	17.6	17.6	17.6	17.6	17.6	17.6	17.6	17.6	17.6	0.0	0.0	0.0	0.0	0.0	0.0	0.0	0.0	0.0	0.0	0.0	0.0	0.0	0.0	0.0	0.0	18.0	18.0	18.0	18.0	18.0
[truncated: 1,034 more columns]
